# Supplementary material for: Metabolite Profiling of 14 Wuyi Rock Tea Cultivars Using UPLC-QTOF MS and UPLC-QqQ MS Combined with Chemometrics
Source: Molecules. 2018 Jan 24;23(2):104. doi: 10.3390/molecules23020104 (PMC6017971; doi:10.3390/molecules23020104)
Supplement: Supplementary file 1 [file molecules-23-00104-s001.zip › Table S1.xlsx]

## Sheet: Table S1 PCA and PLS-DA data ma
Supplemental Materials
Table S1. Filtered and normalized PCA data matrix generated from UPLC-QTOF MS in ESI-
Compound	DHP-1	DHP-2	DHP-3	TLH-1	TLH-2	TLH-3	BJG-1	BJG-2	BJG-3	SJG-1	SJG-2	SJG-3	BTY-1	BTY-2	BTY-3	SX-1	SX-2	SX-3	RG-1	RG-2	RG-3	BD-1	BD-2	BD-3	QS-1	QS-2	QS-3	XYMX-1	XYMX-2	XYMX-3	JFH-1	JFH-2	JFH-3	AJWL-1	AJWL-2	AJWL-3	GZJ-1	GZJ-2	GZJ-3	JSS-1	JSS-2	JSS-3
7.12_480.0903n	5372.69	5367.56	5741.38	9985.33	10227	10117.1	9858.82	10288.2	9865.39	13971.7	14237.4	14698.6	10666.2	10577.6	10297.6	6923.2	6782.19	7116.72	20143.7	20674.7	20063.7	16090.6	15895.7	15628.1	7765.21	7950.81	8067.92	7790.47	7082.21	7551.96	6925.57	6882.2	6455.64	18311.2	17500.9	18891.6	11918.4	12855.9	13047.3	5237.11	5281.53	5269.81
10.46_418.2556n	130.249	131.167	119.048	221.868	244.044	238.661	11.2074	21.4312	27.1627	145.422	156.214	153.737	65.3186	71.9355	62.5727	661.044	681.838	696.998	63.2132	60.8001	58.941	93.3167	72.5421	94.2285	193.099	181.928	212.73	116.373	116.075	83.2017	440.502	396.87	380.576	279.917	247.992	223.221	53.6279	56.039	46.6574	744.553	796.35	739.435
7.10_416.1677n	516.474	511.482	493.68	952.217	996.982	1019.85	1610.19	1623.94	1594.33	843.771	889.062	881.899	1595.57	1584.64	1612.81	112.988	79.9761	90.1555	1004.59	1011.99	986.638	721.776	719.685	696.836	1039.96	1000.54	1094.29	665.832	607.887	650.727	386.108	371.437	360.747	2031.72	1937.54	1984.15	789.832	869.88	814.203	524.696	535.161	506.74
7.11_388.2094n	13.8527	5.99493	14.4448	177.508	139.946	136.099	446.035	484.726	468.94	204.654	210.283	216.802	99.0081	90.1874	101.633	50.933	40.7299	54.8197	147.794	140.005	113.493	189.591	189.519	206.948	257.864	266.132	252.879	198.131	186.003	189.671	206.897	145.002	178.867	346.586	321.045	335.597	181.734	165.184	209.196	383.065	439.173	381.872
7.21_771.1990m/z	25245	25518.8	26628.1	16473.5	17016.7	17106.4	27882.3	28244	28221.3	7434.13	7501.79	7431.19	11940.8	12006.2	11467	9287.21	8848.51	9635.99	9260.5	9323.21	9602.7	9592.71	9374.48	9368.2	33656.6	35412.4	34950	5882.5	5819.43	5808.29	0	0	0	23453.8	22983	23133.1	2782.06	3013.37	2974.33	24170.9	24978.4	24564.8
7.27_433.1137m/z	102.432	115.437	112.395	205.232	183.165	191.046	251.826	282.802	256.467	151.522	141.713	136.035	136.278	129.379	131.536	153.546	161.299	164.464	147.19	145.996	143.227	147.08	132.899	127.824	100.464	105.927	97.8828	127.357	113.101	104.372	137.713	132.971	133.077	100.783	109.769	107.605	135.057	147.706	137.323	170.127	168.064	188.106
10.44_590.1738n	0	0	0	0	0	0	96.8815	98.9555	148.802	601.175	634.444	567.697	0	0	0	446.826	410.704	451.31	0	0	0	0	0	0	0	0	0	0	0	0	0	0	0	346.092	362.548	357.123	0	0	0	0	0	0
7.23_273.0766m/z	1498.33	1468.81	1483.79	1057.84	1094.46	1123.91	782.124	730.491	731.543	637.404	671.078	642.892	1508.26	1437.15	1471.62	1225.83	1226.71	1241.66	1895.27	1889.63	1855.85	1087.13	1040.9	1032.63	697.379	738.864	725.037	1486.04	1427.99	1457.92	595.348	617.961	565.07	566.082	516.514	571.191	553.789	583.451	588.532	1060.25	1054.87	1089.44
7.24_563.1405m/z	148.81	147.332	149.006	482.834	449.004	483.497	198.889	202.285	192.583	357.588	366.051	339.022	62.3045	51.018	65.9849	89.604	70.6256	88.6645	201.942	183.725	170.345	108.368	110.408	93.5526	23.1809	46.0895	31.2893	140.753	92.5348	131.396	76.0953	119.072	71.4655	207.113	196.369	212.72	59.8352	44.8755	60.1161	406.366	410.309	420.919
10.47_609.1250m/z	0	0	0	687.665	716.541	746.776	1104.67	1099.52	1048.17	0	0	0	0	0	0	0	0	0	22.1337	21.6183	27.6535	0	11.7993	4.17649	543.25	539.807	601.209	0	0	0	0	0	0	1798.41	1782.32	1735.93	0	0	0	4481.46	4588.73	4720.42
6.98_539.2132m/z	337.954	335.067	358.462	543.753	549.256	541.139	336.398	361.981	353.876	547.939	568.992	611.883	565.511	515.392	522.831	98.0493	113.626	108.596	595.633	592.103	591.761	106.119	110.339	131.61	2541.97	2659.54	2617.28	684.595	649.586	677.584	179.675	190.813	160.165	650.458	653.322	679.283	253.596	303.801	264.278	1690.31	1737.71	1711.68
6.93_625.1407m/z	2116.69	2062.98	2213.6	3119.41	3140.7	3095.7	2431.59	2450.02	2391.9	3585.37	3620.01	3661.16	1687.8	1702.66	1682.72	1128.67	1135.01	1153.98	4162.43	4284.75	4130.32	2200.27	2144.01	2183.68	683.512	664.21	700.063	2348.02	2329.81	2270.89	3788.55	3851.2	3393.51	6630.13	6591.66	6734.81	1999.05	2091.68	2005.98	959.105	1076.29	942.957
6.96_641.1356m/z	266.525	289.574	284.258	738.978	737.599	791.976	641.092	691.029	657.146	442.72	480.463	459.804	143.739	122.062	109.555	246.782	249.861	257.731	749.243	781.158	789.571	585.668	619.036	593.042	377.992	375.721	379.699	283.829	237.905	240.815	123.332	119.579	99.1327	916.697	929.568	970.403	249.835	272.723	276.327	473.632	478.879	467.424
7.00_759.1558m/z	133.407	112.875	121.564	198.485	187.908	204.119	131.598	144.895	140.032	0	0	0	173.338	197.862	202.708	0	7.31273	14.601	11.677	21.453	36.5973	0	0	0	0	0	0	0	0	0	37.7998	50.0044	52.6034	0	0	0	146.295	182.009	169.069	119.008	124.735	125.596
7.08_641.1356m/z	85.6881	79.2842	94.5955	289.656	266.129	308.862	436.921	451.043	459.47	356.828	344.121	377.932	107.59	96.4198	113.051	146.645	152.632	193.279	451.966	425.148	449.039	273.848	292.567	310.244	161.811	144.434	161.228	149.338	122.366	116.226	156.981	184.132	161.245	504.981	538.394	526.69	187.968	211.452	238.416	119.508	123.193	127.884
7.09_775.1511m/z	41.0071	19.5158	25.3039	267.755	221.631	244.453	73.2076	82.2783	69.6601	52.9525	55.0114	43.4523	39.933	29.9094	32.1514	21.4352	15.0271	13.2621	78.6997	91.7253	67.2896	44.2233	21.3955	30.755	26.0105	12.7785	21.3558	273.61	266.735	309.183	334.541	352.209	328.005	226.283	263.177	231.76	502.461	508.568	529.783	233.862	236.358	209.095
7.02_479.0829m/z	4910.72	5010.42	5275	7382.56	7445.54	7618.49	5451.6	5377.61	5518.44	7374.8	8132.06	8134.11	4043.37	4088.29	3769.48	3655.18	3375.52	3719.38	10333.5	10745.2	10429.4	10794.4	10044.6	9377.63	5322.19	5490.85	5386.04	3851.51	3965.3	3681.41	2379.66	2772.99	2081.41	10885.6	10956.1	10593.8	5658.93	6518.29	6090.38	6356.56	6684.06	6461.58
7.07_607.1455m/z	0	0	0	33.542	9.60864	27.2133	16.9826	6.87486	6.73876	0	0	0	0	0	0	0	0	0	5.87395	0	9.74766	0	0	0	0	0	0	44.1416	38.9034	50.8998	0	0	0	58.2088	52.3955	65.6414	187.85	219.158	195.546	73.2912	71.8223	59.4087
10.41_442.1191m/z	0	0	0	0	0	0	127.53	147.901	147.37	26.3759	32.9405	6.69451	0	0	0	51.8496	40.4111	48.2518	0	0	0	0	0	0	0	0	0	0	0	0	0	0	0	30.6055	10.0725	19.3692	0	0	0	0	0	0
7.51_881.1571m/z	2061.86	2015.44	2186.06	656.573	706.574	684.454	2041.9	2146.12	2109.64	1366.47	1416.06	1495.31	1184.03	1168.69	1113.66	1441.12	1439.39	1435.97	1201.84	1183.78	1133.46	2263.83	2377.52	2329.38	1409.65	1419.69	1486.94	840.71	835.93	827.587	1028.79	1106.51	921.425	581.429	571.021	561.978	1594.89	1785.54	1699.73	910.592	844.28	922.133
10.34_509.1473n	0	0	0	0	0	0	433.19	467.079	453.704	382.377	376.973	367.32	0	0	0	2107.95	2058.26	2243.05	0	0	0	0	0	0	0	0	0	0	0	0	0	0	0	873.997	757.618	733.564	0	0	0	0	0	0
7.48_645.1092m/z	0	0	0	117.307	111.475	93.3072	589.454	570.53	584.426	0	0	0	0	0	0	0	0	0	0	0	0	0	0	0	0	0	0	0	0	0	0	0	0	0	0	0	0	0	0	451.661	480.939	493.499
7.50_903.2407m/z	0	0	0	299.198	338.973	303.211	0	21.4931	10.5232	0	0	0	0	0	0	73.9611	97.6244	107.434	8.3941	23.7365	20.1333	229.871	224.2	217.268	156.674	129.755	153.744	99.3345	95.975	101.191	0	0	0	34.7751	39.2979	10.1864	0	0	0	159.073	196.332	165.023
10.33_771.1784m/z	0	0	0	0	0	0	0	0	0	0	0	0	0	0	0	0	0	0	0	0	0	0	0	0	1138.6	1152.91	1104.26	0	0	0	0	0	0	0	0	0	0	0	0	0	0	0
7.64_411.1327m/z	228.458	200.748	205.565	0	0	0	141.244	141.39	162.685	0	0	0	0	0	0	0	0	0	0	0	0	0	0	0	5.89659	7.47384	23.7858	0	0	0	0	0	0	0	0	0	0	5.63271	6.1708	0	0	0
7.65_465.1035m/z	789.074	806.062	814.308	611.984	648.646	674.018	283.821	300.593	308.89	1812.56	1852.99	1860.62	951.348	910.971	866.567	540.267	536.377	540.273	608.83	653.402	629.749	630.988	611.944	643.322	408.768	440.651	468.155	317.386	316.435	342.545	919.368	912.809	779.082	83.7156	69.0976	70.1723	288.199	288.579	303.491	4.80116	0	0
7.60_615.0992m/z	0	0	0	227.277	256.123	250.46	1818.43	1809.02	1841.91	0	0	0	0	0	0	309.133	292.554	338.124	0	0	0	0	0	0	441.075	432.657	431.132	0	0	0	0	0	0	2036.2	2075.55	2163.89	0	0	0	1286.09	1289.99	1322.25
7.62_609.0924m/z	834.004	778.914	879.115	2170.47	2294.2	2397.58	1375.53	1329.79	1378.24	375.224	468.03	401.141	753.944	744.842	604.013	2821.44	2726.76	2898.33	340.259	340.635	344.381	656.45	710.04	623.283	4139.91	4109.63	4079.83	167.621	279.372	169.215	2996.68	4901.35	2015.79	699.374	643.522	649.213	165.032	299.636	216.036	3188.21	3182.81	3172.54
7.36_771.1991m/z	70993.8	72591.8	75027.4	31830.9	32742.7	34494.5	44341.1	45820.2	44263.4	42080.8	42402.8	42799.8	48835.2	48814.5	47446.7	36984.7	34997.7	37497.5	30843.6	31405.4	30521.1	48098.5	47902.5	47926.3	20615	21152.8	21264.5	80215.1	77743.9	79740.7	0	0	7.98446	31699.6	29500.5	30838.8	105806	112819	109864	13545.6	14012.8	13888.9
7.37_645.1100m/z	0	0	0	36.9527	55.0551	68.2925	880.722	855.325	871.196	0	0	0	0	0	0	0	0	0	0	0	0	0	0	0	0	0	0	0	0	0	0	0	0	0	0	0	0	0	0	213.168	198.941	211.091
7.34_713.1510m/z	1378.87	1378.4	1433.53	570.761	543.612	582.478	573.956	585.097	595.724	397.096	383.426	382.613	540.245	524.733	494.722	753.988	724.795	752.694	465.34	460.013	464.681	1164.05	1177.14	1131.93	829.89	832.637	883.199	516.758	496.951	542.419	215.65	212.603	212.471	368.172	372.735	377.827	770.461	757.174	759.556	400.377	374.254	371.898
7.35_593.1510m/z	2175.16	2205.23	2208.23	377.794	313.629	351.711	3309.81	3303.47	3290.21	3555.48	3654.12	3719.54	1205.83	1163.54	1127.87	1694.98	1657.18	1678.31	1280.3	1365.62	1294.77	2019.23	1984.53	1911.3	1419.91	1461.63	1482.57	3919.24	3830.88	3956.59	5488.5	5847.85	5087.53	1536.1	1445.86	1474.72	1849.95	2026.36	1898.73	68.3381	48.4882	82.885
10.36_525.1422n	9.93068	0	0	8487.16	9051.06	9221.79	1544.86	1557.39	1650.29	390.792	380.161	385.846	214.827	206.406	214.058	5034.34	5155.88	5370.89	1630.39	1504.07	1524.55	8022.67	7842.84	7961.14	6798.47	6874.44	6678.43	5685.23	5416.58	5632.29	0	0	0	1621.5	1542.37	1578.32	677.468	742.512	744.545	2996.92	3068.62	2891.4
7.44_555.0467m/z	89.9344	85.3455	71.6987	128.628	126.524	184.336	160.647	170.243	143.869	0	0	0	202.687	156.003	227.346	43.2473	32.5572	47.6582	83.9256	93.6184	120.261	0	0	0	0	0	0	0	0	0	127.642	131.425	172.317	0	0	0	107.943	83.4822	87.7585	57.6187	81.4237	60.4601
7.45_615.0988m/z	0.258681	0	0.0146379	684.571	711.479	677.996	2188.21	2276.42	2173.45	0	0	0	0.0157639	0.003343	0	389.721	321.359	386.319	1.13577	0.00125619	0	0	0	0	520.609	572.545	603.441	0	0	0	0	0	0.531069	2894.32	2859.29	2942.25	0	0	0.0227277	3135.35	3210.88	3171.97
7.42_472.1006n	45118.2	46314.8	47377	74318.6	77517.9	78991.8	87793.4	87859.8	89158.1	182.279	55.3843	61.8615	132898	130329	130656	24734.5	23460.1	25256.6	46737.8	47062.7	47021.1	5.06464	0	10.7362	0	0	0	19.3267	31.2926	73.0496	83416	88728.2	79861.2	1564.46	1056.45	1535.19	45181.8	50755.2	49383.4	34284.4	36007.3	35863.4
10.35_444.1152n	6.22518	0	0	1727.86	1769.01	1845.76	920.536	902.371	905.034	0	0	0	6.33954	6.23279	8.35658	1608.71	1576.23	1723.79	200.942	180.917	197.417	1586.01	1537.2	1542.89	1739.6	1729.41	1701.29	434.943	455.03	471.026	33998.8	36980.7	32872.1	566.04	574.265	543.389	143.125	195.986	134.228	537.644	594.814	585.637
6.47_388.2089n	0	0	0	173.479	185.656	181.497	261.566	297.976	277.834	72.4733	58.4679	87.2789	77.091	83.7444	74.9844	15.8004	7.83429	10.2835	84.8327	111.074	109.311	15.3481	30.2644	25.152	253.082	243.001	236.178	299.054	285.208	304.209	48.6098	52.9413	36.0725	650.593	615.927	647.249	265.946	248.324	268.095	523.496	466.932	496.431
6.48_185.0380m/z	304.251	308.706	347.244	232.431	223.775	229.879	958.182	979.399	993.058	365.916	405.24	375.517	474.057	479.213	460.81	382.321	408.48	439.698	549.4	517.759	552.643	81.1015	80.7407	71.8708	376.964	463.519	400.301	156.238	169.105	166.405	0	0	0	347.242	321.946	333.96	326.55	359.727	350.005	388.028	427.551	386.576
6.44_729.1455m/z	1382.6	1494.2	1456.6	741.822	776.26	804.136	618.835	583.389	603.086	725.349	758.098	744.589	810.025	809.656	796.49	705.4	702.551	746.164	795.26	760.868	767.11	1107.09	1134.27	1119.68	573.132	620.302	634.762	765.018	720.592	741.694	407.382	410.428	344.684	347.172	362.775	374.471	458.498	476.212	465.59	401.476	379.72	433.29
6.45_441.1395m/z	0	0	0	0	0	0	0	0	0	0	0	0	16.644	20.5255	28.8433	0	0	0	0	0	0	0	0	0	149.694	101.598	124.052	0	0	0	13.112	5.96643	7.59057	11.6709	6.96431	5.49099	0	0	0	0	0	0
6.49_273.1163m/z	203.937	184.978	215.082	161.688	170.318	145.909	636.145	672.743	682.508	242.576	254.266	261.195	328.227	319.348	319.052	264.186	276.224	270.906	328.323	377.763	353.431	46.8395	42.0067	43.556	271.636	266.818	278.249	103.748	102.565	111.218	0	0	0	213.733	223.576	209.869	231.443	230.085	231.071	232.431	269.05	235.783
10.67_739.1879m/z	0	0	0	0	0	0	328.836	349.134	319.943	904.413	932.483	884.055	0	0	0	336.95	341.223	380.778	0	0	0	0	0	0	0	0	0	0	0	0	0	0	0	152.073	122.02	155.32	0	0	0	0	0	0
6.56_745.1398m/z	49.8949	51.013	61.1403	114.21	110.948	82.8326	41.2139	37.9904	29.7132	590.249	561.675	547.377	176.419	198.869	171.403	132.535	134.027	135.659	49.748	56.5605	47.5026	124.746	124.633	149.228	95.9206	84.8816	91.0891	74.2453	31.246	35.1323	196.847	184.657	183.768	0	0	0	18.192	31.5577	26.3571	0	0	0
10.68_301.0351m/z	0	0	0	0	0	0	0	0	0	0	0	0	0	0	0	0	0	0	0	0	0	0	0	0	0	0	0	0	0	0	165.245	186.019	172.127	0	0	0	0	0	0	0	0	0
6.51_193.0140m/z	574.423	544.651	589.32	411.404	419.282	433.531	273.135	283.541	279.167	620.565	666.646	640.652	457.664	490.517	453.909	408.829	391.78	407.579	467.555	473.038	458.379	354.799	363.093	374.902	226.007	244.506	237.226	441.573	466.948	451.816	415.029	429.9	400.859	476.338	469.042	488.856	656.009	723.379	698.155	401.29	403.042	403.743
10.76_517.1445n	0	0	0	2598.32	2769.83	2800.21	353.956	349.784	339.181	97.4988	147.612	118.67	126.915	116.774	106.571	2458.78	2347.02	2528.06	1298.01	1315.46	1297.49	1878.59	1769.66	1821.64	753.279	775.565	797.199	3268.87	3187.95	3227.1	0	0	0	290.534	231.566	268.838	0	0	7.62922	1085.97	1126.15	1168.08
10.75_451.1235n	0	0	0	141.764	153.413	127.46	217.132	236.804	231.269	250.41	253.377	233.411	2260.34	2185.33	2122.02	0	0	0	1560.34	1486.14	1533.54	28.9843	34.6237	37.1249	441.8	462.695	420.213	58.3221	69.3389	49.6185	0	0	0	27.3511	17.9425	18.4202	0	0	0	387.299	436.501	384.785
6.27_245.0818m/z	5310.12	5409.43	5360.66	3996.72	4116.23	4206.56	4758.59	4795.8	4787.36	2737.93	2877.04	2833.04	5352.99	5210.39	5228.77	6417.55	6414.74	6767.19	5075.29	4965.01	4945.72	4404.75	4362.66	4389.7	4453.53	4479.6	4496.22	4775.1	4834.24	4744.11	2996.69	3111	2773.17	6612.53	6400.66	6414.17	5540.27	5689.01	5697.13	6375.44	6521.56	6430.89
6.28_290.0797n	175323	180785	179310	136757	143643	142099	164686	163540	161490	94274.6	99976.3	98418.2	178104	174073	173178	208176	208863	218412	168698	168159	168419	147554	149028	147258	152645	153142	152356	164672	167381	162959	103875	106897	94869.6	218221	210771	215939	185301	190077	183223	210732	219546	214461
10.74_450.6176m/z	0	0	0	0	0	0	0	0	0	0	0	0	104.906	104.208	95.6675	0	0	0	69.9661	50.3957	58.0932	0	0	0	0	0	0	0	0	0	0	0	0	0	0	0	0	0	0	0	0	0
10.70_523.2396m/z	87.4499	82.6851	73.0507	0	0	0	0	0	0	0	0	0	216.019	178.376	173.947	83.4953	106.253	79.1721	49.9299	62.7666	44.4702	33.9932	25.3916	24.2482	116.063	123.862	129.082	0	0	0	0	0	0	0	0	0	19.1011	30.947	17.0042	0	0	0
6.40_305.1058m/z	72.8195	18.038	75.7523	0.0699172	0.278596	0.161266	208.21	257.985	230.108	0	0	0	74.5743	50.909	80.6534	57.3763	131.852	102.432	16.4831	16.8092	45.725	0	0	0	24.1407	42.4158	70.9255	0	0	0	0	0	0	0	0	1.12471	25.2452	40.0342	2.39197	77.8693	96.799	85.4941
6.35_458.0858n	783690	786631	790223	837083	884027	873464	668656	665856	658391	1.01349e+06	1.07497e+06	1.04332e+06	791830	780873	768658	850413	834854	881715	750271	748536	744575	957617	952787	938931	871533	899936	864179	810065	792670	787658	1.27418e+06	1.3267e+06	1.17886e+06	735115	716330	729145	640616	679358	657621	697610	713405	708809
10.73_1017.2893m/z	0	0	0	0	0	0	78.4164	89.4769	85.5972	89.3179	60.7093	42.8339	0	0	0	470.975	420.663	450.765	0	0	0	0	0	0	0	0	0	0	0	0	0	0	0	190.699	197.941	167.134	0	0	0	0	0	0
6.57_449.1086m/z	1912.44	1816.21	1783.14	3708	3906.24	4006.7	2781.72	2870.76	2861.98	6650.77	6790.36	6535.42	695.756	654.328	660.276	3275.26	3064.81	3271.15	2054.95	2062.74	2158.16	1840.33	1684.98	1765.57	638.334	644.122	689.109	1214.81	1115.08	1208.19	2327.18	2583.85	2259.4	661.796	576.124	669.417	225.21	294.521	262.074	3333.74	3224.73	3325.64
6.78_729.1458m/z	2699.92	2775.58	2700.3	1890.8	1978.76	1856.32	1959.13	1999.22	1917.86	1725.81	1895.95	1834.32	1723.65	1703.17	1638.02	2235.2	2175.69	2370.34	1611.13	1539.63	1524.1	2728.53	2740.08	2844.96	3477.71	3083.33	3285.35	1317.83	1486.07	1414.98	879.542	914.041	779.696	2873.65	2779.7	2819.62	5324.2	5207.94	4837.47	2162.45	2019.76	1985.4
6.79_898.1552m/z	253.272	273.393	259.033	32.1844	16.3282	29.2787	190.288	233.895	227.108	211.761	182.488	205.554	262.937	253.5	252.656	175.669	170.014	163.188	71.9099	75.1027	64.0529	361.23	375.06	340.427	161.646	152.295	155.479	48.2595	40.0741	49.9749	149.019	153.067	142.194	48.8894	53.6885	50.3585	129.958	161.636	156.392	104.73	92.5057	83.3388
10.63_755.1830m/z	0	0	0	150.456	141.277	143.035	623.863	625.004	617.857	131.559	115.369	121.926	565.553	572.302	575.012	112.493	107.111	137.129	350.466	331.08	324.523	94.4483	91.4958	83.4977	424.61	389.467	382.852	44.2536	39.3266	53.6297	3029.4	3095.85	2941.67	59.0396	78.9939	48.0808	0	0	0	8.87201	7.03436	8.31512
10.60_1147.5529m/z	0	0	0	0	0	0	0	0	0	0	0	0	395.012	423.626	371.219	137.939	107.566	149.622	526.989	496.457	537.017	248.381	252.067	277.927	0	0	0	163.523	124.898	154.922	0	0	0	254.86	194.5	231.274	0	0	0	7.25238	16.182	0
10.56_443.1255n	0	0	0	0	0	0	181.478	224.092	206.74	2869.75	2879.61	2747.83	0	0	0	79.2446	88.043	147.021	0	0	0	0	0	0	0	0	0	0	0	0	181.057	212.003	222.892	113.622	121.632	123.905	0	0	0	0	0	0
6.91_563.1405m/z	4355.79	4315.96	4548.86	13713.1	14292.4	14342.7	7216.79	7300.44	7333.38	9060.04	9186.52	9168.08	1904.47	1838.15	1874.97	2493.24	2380.81	2540.87	5108.82	5155.4	5112.57	3988.95	3941.75	3952.11	1959.19	1968.65	2005.67	5137.19	5099.01	5264.52	4656.05	5187.65	4564.93	7004.21	6755.63	6871.12	1554.46	1651.68	1608.46	13315.7	13638.7	13409.3
10.48_1034.2900n	0	0	0	7331.12	7626.74	7968.66	1414.65	1483.45	1504.29	664.426	656.99	664.54	663.932	609.128	620.207	8633.98	8402.03	9134.48	4577.13	4400.04	4406.22	5205.4	5237.13	5106.5	1959.16	1963.8	2003.09	8938.8	8526.14	8723.14	0	0	0	2185.76	2107.29	2096.86	70.543	100.541	92.0006	3398.37	3515.78	3474.82
6.85_787.1933m/z	41.7484	56.3409	50.5111	55.1064	40.9099	44.2625	125.187	160	114.808	88.2792	78.3263	103.512	18.5185	20.066	23.5112	12.0749	15.0465	8.03721	125.832	136.166	113.001	58.6707	55.6694	47.0839	0	0	0	29.4829	26.4508	20.194	143.652	144.997	162.54	208.18	161.154	202.81	34.3621	35.7335	40.5858	0	0	0
6.88_467.1199m/z	0	0	0	0	0	0	202.836	195.587	173.041	0	0	0	0	0	0	0	0	0	0	0	0	0	0	0	0	0	0	0	0	0	0	0	0	0	0	0	0	0	0	26.6415	29.2433	46.3928
6.61_551.1405m/z	2629.74	2591.57	2597.72	1865.56	1896.07	2006.85	1251.05	1314.21	1286.6	1574.22	1553.63	1444.21	1536.05	1562.3	1562.48	953.123	887.97	1001.38	1896.02	1843.12	1853.27	1404.39	1387.45	1375.01	1270.86	1359.76	1305.02	1327.22	1262.36	1252.41	350.733	419.533	314.325	1282.86	1205.75	1254.52	854.063	961.308	931.814	1032.13	1022.03	1007.63
6.62_625.1407m/z	28.1995	17.5587	28.2041	0	0	0	87.4668	97.2254	106.274	0	0	0	224.464	183.789	211.072	0	0	0	310.634	332.199	312.717	6.53255	0	0	100.371	108.019	87.9111	0	0	0	0	0	0	112.568	93.0738	88.6301	12.9039	5.86168	17.4786	67.1198	77.8681	83.6782
10.66_887.2247m/z	0	0	0	381.447	395.011	391.046	142.632	187.481	193.896	0	0	0	0	0	0	331.459	294.948	342.036	0	0	0	379.732	392.547	393.186	454.46	485.615	465.682	77.7551	65.4139	41.8113	9648.68	10140	9249.73	117.866	116.954	101.362	7.30158	0	14.7133	81.6606	75.6088	99.4783
6.59_381.1761m/z	0	0	0	19.7825	29.8167	26.1202	0	0	0	0	0	0	0	10.931	0	0	0	0	97.0008	95.9102	85.725	42.0974	44.5713	37.4876	25.0745	30.1767	14.8413	0	0	0	0	0	0	0	0	0	0	0	0	96.1677	72.2601	93.761
6.64_318.0474n	686.617	707.009	723.427	503.675	551.244	571.759	1560.23	1666.29	1622.99	2643.51	2800.33	2762.14	495.43	539.29	507.35	825.316	782.304	810.045	434.112	430.53	419.454	6577.41	6540.74	6488.23	999.545	933.235	970.415	8.30008	8.14085	27.9473	2417.74	2531.23	2315.19	306.809	306.878	330.747	53.5413	62.8836	47.3592	1511.25	1397.92	1439.11
6.67_761.1354m/z	335.439	309.477	317.624	385.907	375.589	367.314	140.966	120.227	125.477	373.315	382.339	395.675	269.882	272.573	282.702	182.516	207.572	233.537	175.087	197.647	195.318	455.318	465.811	477.001	233.602	221.767	252.742	225.847	284.684	254.466	316.673	335.295	312.292	305.292	275.635	291.989	216.553	248.28	239.267	368.92	376.785	334.493
6.70_897.1514m/z	2531.51	2621.33	2759.88	686.73	728.685	655.928	2039.91	2078.94	2024.84	2094.08	2162.33	2098.03	2447.91	2560.89	2487.82	1683.14	1652.5	1723.45	929.515	846.42	859.842	3346.22	3443.75	3424.34	1761.81	1809.01	1843.11	883.888	937.625	870.534	1419.6	1522.02	1314.93	652.091	633.485	646.343	1279.09	1461.26	1367.67	1228.81	1229.12	1218.14
6.65_631.0938m/z	0	0	0	1940.01	2061.52	1991.2	4874.84	4752.07	4762.48	0	0	0	0	0	0	541.77	473.292	528.353	0	0	0	58.8776	44.0186	54.1188	1029.97	1036.41	1069.23	0	0	0	0	0	0	10236.5	10104.8	10614.7	0	0	0	7319.71	7531.18	7430.11
6.66_787.1936m/z	1699.85	1744.38	1795.22	634.003	623.256	646.661	936.747	992.571	954.834	1358.59	1400.87	1362.5	2005.97	2102.16	2067.1	513.365	488.546	498.915	1020.62	967.074	929.2	1617.33	1677.76	1600.42	479.229	473.06	485.833	1409.8	1387.38	1361.29	0	0	0	720.411	666.771	662.88	1818.61	1975.31	1876.55	180.253	202.485	147.482
7.68_577.1560m/z	2378.91	2410.06	2438.45	414.747	346.921	398.863	3687.55	3753.59	3781.9	2986.34	3003.62	3022.06	1118.4	1123.52	1152.96	1873.01	1767.75	1901.8	1189.42	1151.04	1188.72	2181.78	2210.98	2189.08	1502.72	1478.07	1537.87	4580.27	4542.14	4645.19	5184.81	5523.24	4903.17	1160.6	1125.61	1117.46	2532.58	2655.26	2576.73	188.061	169.813	124.283
8.92_456.1056n	10199.8	10033.4	10311	11069.3	11716.3	12150.3	23774.9	23523.1	24241.4	27.9761	12.9017	0	28890.5	28476.9	28294.1	6596.82	6428.67	7147.69	8414.92	8197.77	8190.86	5.09975	4.40686	0	0	0	0	4.30672	0	0	9098.56	10066.1	8744.35	298.871	188.823	262.336	10956.3	12426.4	11720.1	8826.28	9345.74	9285.79
8.97_425.0880m/z	3591.4	3702.52	3688.63	2552.86	2746.43	2701.36	2424.42	2400.81	2361.94	2182.53	2307.18	2165.49	3256.43	3006.56	3000.84	2825.34	2736.15	2863.15	3298.48	3296.66	3200.42	4232.24	4420.75	4126.62	3050.36	3117.51	3221.8	2604.18	2589.07	2566.97	2240.66	2468.82	2101.17	1134.86	1075.41	1094.55	1262.42	1336.34	1292	2312.62	2285.07	2431.04
8.87_522.2100n	604.326	646.537	615.414	387.002	372.522	382.126	420.244	497.542	414.836	726.811	769.179	777.383	381.697	361.432	368.407	336.599	355.012	327.847	494.162	478.675	433.282	685.373	673.639	714.168	640.34	588.312	669.325	718.623	852.382	746.853	775.152	829.218	728.589	557.631	536.492	523.476	826.206	833.349	785.43	621.397	608.092	625.162
8.91_183.0298m/z	374.209	386.157	400.239	430.753	456.366	465.194	942.639	971.009	1005.11	0	0	0	1202.06	1204.07	1255.78	238.931	236.139	250.761	309.619	306.446	311.566	0	0	0	0	0	0	0	0	0	335.179	348.012	342.857	0	0	0	413.58	445.562	463.98	311.43	329.688	312.007
8.98_447.0920m/z	81.2764	62.787	76.3887	18.525	24.8028	18.8654	73.5663	88.6013	68.0195	272.409	255.956	230.02	89.4881	75.4806	97.0829	36.2332	54.3304	26.2248	218.134	193.384	217.717	129.434	103.308	114.83	43.2764	37.9443	34.4296	181.024	177.161	179.452	242.189	282.415	231.499	159.736	164.47	172.539	221.522	215.149	205.049	12.1253	26.7094	24.0912
9.19_119.0501m/z	17.673	18.1302	18.2448	0	0	0	0	0	0	0	0	0	0	0	0	0	0	0	0	0	0	0	2.07884	0	42.0772	28.1635	35.3477	0	0	0	16.1852	6.30814	25.2086	8.53196	5.51781	4.86487	0	0	0	0	0	0
9.30_451.1032m/z	540.789	505.787	548.237	548.313	564.374	558.784	247.467	239.683	240.8	500.257	494.299	511.174	392.495	379.675	377.999	1259.54	1218.33	1254.66	892.205	887.235	882.583	244.921	216.235	243.307	476.169	437.902	460.821	1095	1187.82	1084.08	1998.87	2135	1903.34	613.757	599.583	601.295	340.131	392.887	331.521	377.652	386.721	377.601
9.13_451.1033m/z	274.666	247.089	269.918	275.378	297.797	283.284	125.275	122.639	113.236	245.896	237.484	237.891	180.8	180.742	165.629	664.324	642.825	664.818	461.235	441.236	461.253	113.251	102.203	99.701	250.019	250.682	253.551	558.181	587.192	554.749	1208.55	1200.95	1103.69	322.159	306.824	324.197	167.066	193.31	166.18	170.055	204.511	212.002
9.18_540.1476n	0	0	0	0	0	0	0	0	0	881.746	874.234	831.385	0	0	0	0	0	0	0	0	0	0	0	0	0	0	0	0	0	0	0	0	0	35.9538	16.9235	9.75308	0	0	0	0	0	0
8.65_573.2335m/z	79.6519	73.1077	67.0442	25.5055	9.33962	34.5574	145.899	128.619	123.071	145.906	132.569	146.72	35.1521	43.3865	31.912	0	0	0	96.3011	123.821	103.045	215.989	229.821	188.368	67.2124	78.962	77.0447	74.916	92.2783	83.5245	92.8485	92.5374	85.3915	53.0851	48.5218	36.5949	131.604	131.256	122.637	86.4779	87.569	56.6266
8.71_515.1194m/z	121.764	105.523	111.797	161.458	150.848	168.054	168.224	193.54	189.667	24.1904	25.9489	7.19917	145.238	139.922	120.847	283.619	248.601	245.225	372.673	369.008	368.373	1152.65	1097.04	1064.11	80.0187	80.2101	83.3139	50.4108	86.5245	57.5011	117.04	135.419	100.027	35.4353	29.9914	27.4523	62.8832	40.9867	58.2223	84.2344	69.6547	96.8984
8.59_509.2238m/z	569.613	562.118	474.303	112.927	119.623	89.265	653.919	659.482	619.398	406.829	417.532	436.124	621.424	664.949	652.656	514.215	518.667	470.379	401.817	398.629	373.063	612.204	610.085	615.568	829.5	676.762	832.885	192.459	361.384	219.488	93.2744	54.837	58.5672	304.965	311.942	284.378	469.116	425.103	330.538	194.783	219.399	209.787
8.64_419.2283m/z	0	0	0	91.4201	76.1764	63.6281	97.1247	95.1867	95.404	44.2229	42.1266	40.9864	0	0	0	0	0	0	13.895	21.4696	34.4955	235.587	251.276	229.57	26.6562	11.9181	7.1127	121.933	123.545	109.148	133.115	125.239	125.726	352.537	321.687	338.064	97.0784	97.7086	97.5836	86.7694	92.8326	71.4219
10.04_525.1427n	246.899	222.216	193.254	26191.1	27974	28461.4	5282.08	5372.94	5550.14	1536.95	1504.87	1495.27	1326.59	1380.21	1337.39	18425.2	17198.7	18400.5	7513.52	7547.94	7352.47	23553.4	23766.5	22664.9	17986.1	18332.7	17503.4	17399.6	16730.4	16578.5	0	0	0	4466.71	4203.57	4174.95	2039.59	2391.82	2269.21	9752.95	10159.9	10061.2
8.78_447.0929m/z	923.958	940.042	938.412	496.853	477.836	518.151	421.397	399.223	414.375	2957	3153.81	2927.55	6323.97	5965.35	6200.09	1585.16	1480.41	1530.56	4810.97	4739.48	4789.82	3059.57	2990.86	3048.57	305.15	328.954	342.471	1222.35	1167.04	1249.22	625.161	698.029	567.066	346.346	311.561	327.08	1385.61	1407.13	1428.85	553.83	588.049	595.69
8.81_917.2354m/z	0	0	0	173.592	194.938	171.925	164.975	166.791	205.395	0	0	0	0	0	0	0	0	0	0	0	0	0	0	0	0	0	0	0	0	0	0	0	0	258.624	242.576	221.359	0	0	0	193.101	212.738	224.326
10.03_555.2235m/z	424.23	458.269	477.325	364.517	368.598	336.363	234.219	230.035	275.494	265.863	257.674	260.244	262.243	254.26	231.464	143.397	143.566	158.737	347.02	342.409	338.877	245.048	264.941	229.59	610.887	692.847	680.216	416.146	435.25	406.469	454.294	464.077	410.494	582.198	486.445	501.025	143.33	164.012	128.437	646.473	654.473	640.453
8.76_623.1041m/z	0	0	0	1017.92	1021.27	1007.31	0	0	0	0	0	0	0	0	0	257.662	214.896	213.532	0	0	0	0	0	0	0	0	0	0	0	0	0	0	0	0	0	0	0	0	0	776.708	747.07	729.732
9.94_458.6152m/z	0	0	0	0	0	0	0	0	0	197.85	207.193	177.249	0	0	0	0	0	0	0	0	0	0	0	0	0	0	0	0	0	0	0	0	0	0	0	0	0	0	0	0	0	0
9.71_532.1501n	0	0	0	0	0	0	1860.12	2162.29	2001.83	1479	1652.2	1627.3	0	0	0	1230.92	1230.62	1283.61	0	0	0	0	0	0	0	0	0	0	0	0	0	0	0	2572.34	2443.31	2395.94	0	0	0	0	0	0
9.72_540.1479n	0	0	0	0	0	0	625.933	620.294	638.109	0	0	0	0	0	0	0	0	0	0	0	0	0	0	0	4573.33	4609.02	4788.16	863.946	756.875	854.803	0	0	0	286.468	136.432	241.406	533.745	589.477	584.436	0	0	0
9.69_1049.2772m/z	0	0	0	268.418	270.714	287.217	0	0	0	0	0	0	0	0	0	0	0	0	0	0	0	16.3004	8.85604	17.4753	156.964	152.244	180.779	0	0	0	0	0	0	0	0	0	0	0	0	403.95	450.629	481.704
9.70_531.6445m/z	0	0	0	0	0	0	445.062	502.077	477.357	307.176	392.663	391.314	0	0	0	294.186	241.592	311.777	0	0	0	0	0	0	0	0	0	0	0	0	0	0	0	638.659	553.407	531.697	0	0	0	0	0	0
9.76_463.2545m/z	132.616	127.219	118.94	0	0	0	0	0	0	0	0	0	37.467	36.4581	43.2604	40.5799	54.1795	50.6297	14.7575	21.9562	6.63093	0	0	0	283.596	262.667	309.86	0	9.62924	0	0	0	0	0	0	0	0	0	0	81.5532	90.8145	97.9445
9.82_1163.5474m/z	0	0	0	0	0	0	0	0	0	0	0	0	239.938	189.211	185.449	70.248	53.25	58.913	293.944	309.869	254.035	0	0	0	0	0	0	0	0	0	0	0	0	0	0	0	0	0	0	0	0	0
9.83_598.1711n	0	0	0	0	0	0	316.351	359.242	359.232	1389.36	1402.21	1371.32	0	0	0	1871.26	1768.99	1915.36	0	0	0	0	0	0	0	0	0	0	0	0	0	0	0	2410.9	2210.82	2337.53	0	0	0	0	0	0
9.77_431.0977m/z	0	0	0	0	0	0	0	0	0	0	0	0	0	0	0	0	0	0	0	0	0	134.424	109.295	117.442	0	0	0	0	0	0	0	0	0	0	0	0	0	0	0	0	0	0
9.79_593.1293m/z	0	0	0	0	0	0	0	0	4.72936	0	0	0	0	0	0	0	0	0	0	0	0	0	0	0	0	0	0	0	0	0	0	0	0	18.8791	9.30694	8.09633	0	0	0	383.755	328.008	335.636
9.49_279.0871m/z	91.6206	93.1086	86.6546	0	0	0	0	0	0	0	0	0	0	0	3.23111	0	0	0	5.00558	0	6.19718	15.4377	15.3638	6.48862	132.807	147.59	136.971	0	0	0	113.525	103.589	106.028	73.3352	62.662	58.3466	0	0	0	0	0	0
9.52_593.0947m/z	0	0	0	27.1716	17.4284	25.833	0	0	0	0	0	0	0	0	0	125.804	106.55	112.975	0	0	0	0	0	0	143.194	169.826	169.455	0	0	0	0	0	0	0	0	0	0	0	0	49.6386	55.6276	76.0428
9.34_601.1282m/z	0	0	0	0	0	0	0	0	0	0	0	0	0	0	0	0	0	0	0	0	0	0	0	0	0	0	0	0	0	0	0	0	0	39.2749	25.6259	29.0507	0	0	0	538.749	473.762	438.828
9.91_203.1285m/z	24.1648	26.3818	19.9683	93.2188	89.4471	98.9979	0	0	0	0	0	0	120.251	125.771	109.566	0	0	0	3.82476	7.42231	0	43.6987	44.2445	39.3398	0	0	0	0	0	0	192.075	194.421	210.121	0	0	0	0	0	0	0	0	0
9.57_1065.2720m/z	0	0	0	360.339	359.597	350.189	0	0	0	16.4023	5.93295	5.95019	0	0	0	246	260.902	302.572	66.2033	41.4758	49.5969	345.686	295.777	326.605	127.224	146.463	151.196	105.168	119.59	95.4808	0	0	0	0	0	8.49907	0	0	0	64.2126	115.772	61.7754
9.62_497.1333m/z	209.76	225.786	200.031	0	0	0	0	0	0	0	0	0	0	0	0	0	0	0	0	0	0	0	0	0	0	0	0	0	0	0	0	0	0	0	0	0	0	0	0	0	0	0
9.64_917.2364m/z	0	0	0	0	0	0	0	0	7.07271	330.247	326.461	310.727	0	0	0	54.2075	24.217	34.7441	0	0	0	0	0	0	0	0	0	0	0	0	0	0	0	47.1361	42.4574	76.8235	0	0	0	0	0	0
9.58_539.6426m/z	0	0	0	0	0	0	0	0	0	0	0	0	0	0	0	0	0	0	0	0	0	0	0	0	568.929	431.609	463.835	0	0	0	0	0	0	0	0	0	0	0	0	0	0	0
9.59_540.1475n	0	0	0	0	0	0	7.49899	0	10.8818	0	0	0	0	0	0	0	0	0	0	0	0	0	0	0	5386.61	5021.72	5189.95	0	0	0	0	0	0	0	0	0	0	0	0	0	0	0
7.90_463.0820m/z	12189.6	12476.4	12707.4	6499.97	7078.39	6904.16	12707.3	13203.3	12448.1	15777.6	15663.7	16092.6	11255.9	11110.2	11028.6	15675.9	13884.7	15608.9	20175	20122.9	20371.8	28904.8	27175.8	27093.5	14348.9	15379	15158.3	11543.1	11087.4	11461.5	7292.03	7454.75	6549.4	11133.9	11065	11133.9	9905.5	10845.1	10205.7	15611.3	16505	15612.8
10.23_450.6180m/z	0	0	0	0	0	0	267.846	297.914	293.832	961.78	876.597	857.835	0	0	0	99.9266	81.1012	98.1634	0	0	0	0	0	0	0	0	0	0	0	0	0	0	0	325.682	301.968	324.398	0	0	0	0	0	0
7.88_905.1649m/z	3416.78	3365.12	3508.91	1742.23	1757.35	1842.9	2995.72	3359.58	3191.2	2695.89	2752.1	2642.51	3167.95	3295.62	3107.29	4482.88	4136.37	4420.77	3671.39	3679.72	3380.06	7442.9	7381.85	6951.77	4602.11	4676.15	4656.44	2100.91	1886.38	1987.46	2059.75	2227.96	1845.92	2875.69	2767.19	2758.61	2633.05	2924.64	2897.43	3803.65	3898.09	3889.33
10.24_451.1235n	0	0	0	0	0	0	2194.05	2277.58	2124.79	6310.95	6191.67	6261.96	0	0	0	725.001	684.587	758.523	0	0	0	0	0	0	0	0	0	0	0	0	0	0	0	2421.68	2334.95	2361.08	0	0	0	0	0	0
7.93_609.0900m/z	463.787	476.759	465.33	233.735	225.114	212.154	409.717	423.689	447.994	713.501	714.059	719.151	558.645	583.071	565.321	290.868	271.414	285.017	429.986	422.553	420.448	955.493	861.907	862.793	210.285	227.171	220.271	244.956	179.735	236.037	1033.06	1024.84	1029.01	307.509	268.641	326.99	203.734	206.329	278.19	366.184	369.671	302.69
8.00_755.2042m/z	21694	21929.2	22365.2	14293.6	15052	16068.1	17744.9	17450.9	17896.2	27192	27682.8	27648.4	71108.3	71207.1	69308.9	18520	17514.3	18947.1	33908.8	33160.3	32929	29608.3	30259.6	29415	4498.83	4672.73	4652.08	42414.8	39667.7	41257.4	0	0	5.21963	8442.43	7657.47	8376.81	31699.7	35414.4	36040.3	7558.58	7709.34	7683.21
8.01_755.2859m/z	0	0	0	0	0	0	0	0	0	0	0	0	177.499	83.8672	91.8256	0	0	0	0	0	0	0	0	0	0	0	0	0	0	0	0	0	0	0	0	0	0	0	0	0	0	0
7.97_597.1825m/z	2642.73	2608.32	2645.34	2915.44	3006.14	3012.11	2173.93	2073	2082.28	2737.74	2823.78	2774	2464.56	2601.11	2368.98	2250.65	2187.63	2320.87	2402.13	2320.18	2291.67	2872.58	2771.8	2823.57	1869.41	1823.09	1834.05	2314.04	2353.62	2327.73	3271.28	3486.37	2959.4	2265.98	2146.94	2246.29	3165.92	3266.5	3127.06	2141.85	2153.24	2069.61
10.22_459.1207n	0	0	0	975.097	917.162	1094.93	1304.69	1309.63	1340.9	1500.3	1459.02	1406.12	6109.58	6044.39	6011.49	321.846	264.799	322.836	4360.8	4422.68	4410.55	429.88	438.673	423.612	1405.58	1375.05	1393.94	1692.58	1581.13	1728.41	0	0	0	241.118	242.867	162.072	22.0388	43.8649	39.2851	304.28	235.204	252.252
7.73_533.1301m/z	592.209	589.045	617.984	773.541	847.28	835.771	581.283	546.207	573.709	473.942	463.313	458.909	350.099	363.434	354.091	184.332	179.767	202.015	502.176	506.382	499.72	414.686	414.151	401.559	392.084	385.347	388.189	895.464	832.816	813.497	280.68	308.892	234.713	737.974	698.994	758.427	456.502	498.996	477.537	649.795	668.112	622.035
10.31_609.1250m/z	0	0	0	127.459	142.038	152.413	409.279	403.368	410.203	7.77025	0	0	0	0	0	0	0	0	0	4.87834	0	0	0	0	23.1935	42.3579	51.8333	0	0	0	0	0	0	308.947	314.887	302.925	0	0	0	516.199	493.381	513.608
7.70_609.1455m/z	9677.22	9465.2	10103.5	5964.18	6350.69	6354.15	15320	15446.5	15323.4	5866.91	5969.24	6030.22	6108.63	5940.66	5986.24	10695.7	10235.4	11011.3	9002.38	9075.82	9041.7	6376.42	6386.98	6374.39	4995.85	4881.26	4786.34	7043.41	6536.22	7005.68	94678.9	101333	89983.3	13641.2	13316.1	13388.2	8950.9	9605.71	9427.52	5558.51	5643.58	5436.31
7.72_755.2040m/z	8131.31	8302.58	8264.35	6387.3	6827.63	6744.97	9698.03	9883.01	10041.8	5102.08	5248.35	5189.35	13511.3	13491.6	13480.3	5780.27	5453.26	5979.37	13462.8	13348.6	13679.4	7086.4	7248.25	7012.21	11946.5	12439.1	12649.5	4961.82	4670.76	4922.23	1.15683	0	0	5385.95	5273.25	5426.41	935.191	1040.86	1040.55	13505.4	14042.6	14117.3
7.77_431.0979m/z	177.771	169.29	185.986	752.203	830.078	837.267	515.436	432.43	547.425	756.489	853.069	855.263	11.8999	40.9909	36.5748	314.268	295.96	339.866	169.646	168.874	175.603	203.146	218.416	220.411	68.8107	76.5817	64.3546	306.81	329.655	338.374	1185.65	1412.24	1003.43	180.09	165.56	176.594	20.64	33.4142	22.2959	1060.41	1103.42	1046.01
10.25_550.2977n	313.326	299.013	282.068	219.235	196.731	173.798	100.497	95.2954	98.6014	618.407	628.493	678.917	0	0	0	5.40982	0	0	184.226	197.641	203.85	0	0	0	0	0	0	288.085	319.523	254.837	487.694	406.367	392.077	0	0	0	104.818	103.428	96.2101	802.424	758.04	804.297
7.86_442.0902n	284334	284160	285713	203624	217287	211142	262256	269275	263724	189349	196218	189842	284238	281238	273079	343923	332676	359432	210094	207668	206841	398340	398341	387484	389096	396664	386902	186372	172845	180273	243124	251377	221269	263325	251703	261543	248305	261952	251321	289069	294785	291610
10.29_755.1832m/z	0	0	0	0	0	0	375.84	406.092	414.473	1000.42	1097.03	1051.73	0	0	0	352.476	336.247	380.625	0	0	0	0	0	0	0	0	0	0	0	0	0	0	0	431.131	404.393	394.846	0	0	0	0	0	0
7.83_431.0976m/z	192.504	178.593	158.31	1247.9	1311.61	1259.68	507.913	582.113	548.229	1047.76	1002.61	1028.58	66.8262	58.4662	54.5832	324.111	303.11	326.19	233.208	237.595	231.365	243.669	217.449	234.756	81.633	83.2904	76.4222	304.614	246.811	278.908	744.747	761.464	762.23	239.9	217.908	208.348	54.22	54.3296	56.3917	1282.32	1305.65	1255.75
8.02_463.0879m/z	6134.44	5966.77	6496.08	2563.66	2865.04	3033.48	4354.38	4396.58	4243.76	10397.6	9542.36	11043.1	13890.8	14393.1	13373.6	9124.2	7925.73	8770	10442.7	9957.84	10036.6	11649.8	11939.5	11020.8	3796.02	3770.29	3737.28	6580.98	5490.3	5928.45	3811.23	3883.28	3623.06	2828.7	2718.3	2757.22	10749.9	13694.6	12750.5	2744.89	2732.86	2698.62
8.44_506.2725n	0	0	0	59.0137	50.9928	69.3331	0	0	0	303.168	287.944	331.914	0	0	0	0	0	0	49.3372	67.7444	63.6171	860.483	866.144	791.544	83.2627	91.364	89.9324	383.697	344.928	364.834	2068.31	2126.82	1908.54	787.03	764.233	749.47	0	0	0	529.38	544.836	539.771
8.46_411.1331m/z	92.9239	95.4721	90.6504	0	0	0	0	0	0	0	0	0	0	0	0	0	0	0	0	0	0	0	0	0	0	0	0	0	0	0	0	0	0	0	0	0	0	0	0	0	0	0
10.13_459.1225n	0	0	0	1276.98	1324.35	1347.4	657.119	709.837	707.944	0	0	0	379.697	414.16	376.89	0	0	6.19555	907.462	837.535	834.22	377.626	365.313	327.066	2992.35	3114.62	3050.23	247.405	281.871	262.75	0	0	0	9.20546	0	5.84621	62.393	51.2579	69.1618	2103.65	2129.98	2091.33
8.43_593.1511m/z	2367.59	2378.07	2494.42	1904.15	1952.52	2008.87	3455.96	3520.3	3521.74	2867.78	2953.55	2936.65	3786.68	3751.68	3737.48	2984.18	2878.01	3104.6	6073.44	6204.34	6172.33	2324.18	2256.24	2264.85	273.076	284.409	281.438	3507.3	3235.37	3430.01	33062.4	34416.2	30829.2	2500.94	2383.33	2453.55	2057.62	2190.81	2223.12	1037.49	1046.04	993.631
8.49_433.0774m/z	389.086	401.833	400.93	214.544	205.237	231.299	867.944	910.257	911.202	491.946	496.371	523.7	292.987	302.871	300.752	441.355	422.696	445.787	922.213	860.078	936.416	507.243	527.224	509.92	978.652	978.97	1007.4	736.909	737.013	774.306	81.37	91.8276	81.8828	864.79	898.224	825.076	177.337	187.078	211.477	1482.98	1567.89	1534.24
10.08_517.1445n	0	0	0	0	0	0	825.362	864.299	781.486	589.517	560.657	564.567	0	0	0	3280.75	3183.03	3503.69	0	0	0	0	0	0	0	0	0	0	0	0	0	0	0	3557.37	3689.59	3475.21	0	0	0	0	0	0
10.07_439.1029m/z	77.3065	72.9381	66.8822	85.1598	72.3322	83.9325	96.713	114.542	119.218	0	0	0	198.727	179.583	194.952	12.0171	7.02116	14.0109	77.1575	75.2897	64.8865	0	0	0	0	0	0	0	0	0	43.0966	30.4265	40.9227	0	0	0	11.0484	22.5896	24.3002	33.2343	16.2614	41.286
8.51_447.0929m/z	1303.09	1351.83	1328.42	442.466	404.724	474.566	698.238	744.119	733.305	2990.22	3042.23	2990.97	2952.65	2741.32	2757.24	1494.43	1314.21	1449.99	6926.97	6405.16	6701.25	3831.35	3872.84	3783.16	610.967	638.472	633.879	1386.79	1380.53	1406.77	365.453	409.499	376.878	409.888	391.056	400.203	741.113	805.141	834.439	1864.35	1895.9	1937.09
8.54_599.1043m/z	0	0	0	96.6335	96.661	90.9887	446.654	449.531	425.834	0	0	0	0	0	0	98.9569	98.0693	95.8451	0	0	0	0	0	0	90.64	88.2802	126.419	0	0	0	0	0	0	391.781	408.175	410.214	0	0	0	339.195	374.287	347.146
10.21_1063.2934m/z	0	0	0	0	0	0	658.486	732.052	672.964	441.923	469.072	450.648	0	0	0	331.788	321.591	340.704	0	0	0	0	0	0	560.529	590.354	552.76	157.108	141.444	169.991	0	0	0	849.429	782.075	825.33	0	0	0	0	0	0
8.14_865.1620m/z	1111.25	1177.7	1177.32	353.163	331.756	379.556	1150.33	1204.24	1236.48	490.406	462.904	514.238	337.127	331.814	317.746	806.34	789.397	803.27	571.93	574.061	551.144	1225.83	1204.63	1197.13	761.214	784.493	773.201	415.767	407.349	412.659	404.496	450.245	371.572	209.065	219.719	231.47	773.877	820.072	821.795	432.53	433.283	479.737
8.03_401.1811m/z	0	0	0	0	0	0	247.079	238.473	241.048	0	0	0	0	0	0	68.604	55.4872	78.9748	0	0	0	0	0	0	0	0	0	18.2894	20.9096	9.3525	0	0	0	0	0	0	0	0	0	0	0	0
8.07_599.1043m/z	0	0	0	379.891	369.713	442.698	643.591	611.715	621.773	0	0	0	0	0	0	204.563	222.719	212.802	0	0	0	0	0	0	385.134	383.797	385.978	0	0	0	0	0	0	917.255	849.523	924.322	0	0	0	1417.54	1392.16	1443.2
8.24_629.1150m/z	0	0	0	0	15.8168	16.1484	882.014	901.665	843.588	0	0	0	0	0	0	0	0	0	0	0	0	0	0	0	0	0	0	0	0	0	0	0	0	0	0	0	0	0	0	239.161	244.781	282.435
8.34_422.1209n	496.291	486.235	521.862	608.213	602.255	530.683	294.758	321.402	286.385	372.972	396.925	397.388	164.038	203.027	167	385.734	375.131	376.937	697.148	698.887	677.136	291.669	289.004	281.878	566.877	467.102	579.476	804.79	974.129	784.586	1250.78	1244.25	1094.68	751.308	792.171	756.473	165.407	173.934	165.025	556.413	622.555	565.172
8.41_291.1270m/z	425.349	469.706	470.427	754.667	794.33	798.974	849.422	877.282	884.517	766.998	802.283	776.02	388.383	393.462	368.335	484.247	513.87	526.057	396.417	405.488	406.682	76.1348	67.1682	76.5929	276.322	291.986	298.629	240.544	229.284	245.507	161.057	135.162	121.737	674.937	662.26	666.167	511.221	508.713	469.519	1107.02	1122.38	1166.29
8.27_377.1605m/z	637.579	659.34	626.565	169.544	187.677	196.809	108.261	105.677	100.909	281.671	309.099	299.66	422.687	418.336	423.519	359.252	354.406	376.946	252.782	267.463	253.962	592.552	550.44	525.816	319.745	307.537	327.561	287.544	259.09	284.055	1223.15	1277.76	1077.63	192.731	169.745	205.228	171.504	142.211	111.768	197.319	206.194	204.989
10.12_771.1789m/z	0	0	0	0	0	0	0	0	0	0	0	0	0	0	0	0	0	0	0	0	0	0	0	0	1068.21	1056.63	1080.14	0	0	0	0	0	0	0	0	0	0	0	0	0	0	0
10.77_629.1878m/z	0	0	0	0	0	0	0	0	0	0	0	0	235.555	206.644	223.137	0	0	0	51.8	48.9462	58.8944	0	0	0	0	0	0	0	0	0	0	0	0	0	0	0	0	0	0	0	0	0
4.80_593.1301m/z	1780.14	1849.96	1764.79	3064.19	3087.44	3029.36	2100.04	2138.23	2077.12	1419.92	1534	1401.5	1750.49	1928.47	1670.54	1865.17	1853.9	1933.05	1774.99	1809.97	1722.21	1813.32	1750.1	1870.48	1023.79	976.52	1004.66	2455.2	2921.52	2451.07	2142.34	2157.43	1863.64	2836.48	2924.28	2899.15	4197.19	4421.15	4110.24	2075.43	2239.38	1939.89
7.43_469.0775m/z	2064.52	2002.42	2072.26	3078.52	3176.2	3343.5	3584.1	3589.22	3535.32	0	0	0	4751.14	4708.96	4759.31	1179.38	1136.04	1200.3	2049.43	2014.68	2144.63	0	0	0	0	0	0	0	0	0	3360.21	3610.94	3274.32	5.56883	8.01985	0	2091.29	2239.3	2192.48	1551.02	1720.47	1677.71
4.76_359.0980m/z	578.42	594.353	642.282	981.431	1038.03	1021.34	1806.54	1792.48	1929.79	0	0	0	2949.9	2979.36	3146.12	140.585	126.144	140.926	371.059	353.512	379.275	0	0	0	0	0	0	0	0	0	800.275	860.738	840.575	0	0	0	423.296	494.637	464.95	314.58	305.427	317.054
4.82_631.0941m/z	152.695	150.864	150.659	92.7885	106.291	123.512	71.2731	90.7538	89.8072	220.698	213.627	202.791	215.247	221.822	221.05	171.862	178.313	205.302	194.352	191.997	195.989	227.958	215.48	224.849	139.077	126.929	138.027	240.952	178.545	209.612	137.372	144.406	124.208	80.1396	76.7303	76.8187	189.337	160.142	187.447	54.7722	67.3876	57.4849
4.93_611.1413m/z	108060	111953	112451	114685	117079	115972	77695.8	79091.5	76311.7	109991	114272	110957	116810	117168	111567	133883	127772	133358	140522	143922	141149	68839.6	69221.9	64966.5	57635.6	58420.4	60004.2	145948	137643	138397	105036	114314	98139.2	118469	112666	115359	106072	114229	111847	110575	113892	108557
4.92_970.1250m/z	1002.07	1034.66	1001.11	1088.24	1107.18	1163.24	814.605	801.299	744.951	1013.29	1086.66	1044.21	1061.22	1036.06	1001.1	1123.51	1174.65	1200.79	1276.45	1204.76	1205.34	720.3	717.689	661.015	603.966	663.233	610.152	1362.48	1341.84	1266.54	1083.33	1054.41	915.809	1127.79	1070.22	1127.23	996.771	1115.84	1016.8	1016.61	1045.22	1086.11
11.40_1175.5470m/z	0	0	0	1002.23	949.279	931.713	911.552	952.338	940.494	1343.12	1301.64	1157.15	0	0	0	0	0	0	0	0	0	2954.4	2938.87	2853.74	3761.84	3790.07	3828.57	0	0	0	300.903	284.365	228.01	0	0	0	0	0	0	736.809	718.487	685.668
11.53_448.2303n	3908.6	3963.36	3880.87	1378.78	1343.36	1304.22	670.839	671.225	649.627	3341.81	3422.86	3503.72	8919.03	8832.49	8304.82	5133.66	4955.79	5037.02	6314.25	6423.38	6236.67	3952.83	3892.82	3673.65	11036.2	11140.9	11087.2	1134.74	1505.7	1143.97	748.051	839.664	633.628	1958.19	1949.87	1989.31	1590.07	1714.47	1556.02	2249.21	2363.78	2434.6
4.24_357.0827m/z	216.2	218.918	227.408	147.374	139.414	150.266	197.554	180.611	176.086	0	0	0	386.802	430.259	356.134	38.4869	16.4648	40.3914	65.7669	66.8398	63.3227	0	0	0	0	0	0	0	0	0	218.554	257.592	238.898	0	0	0	269.767	287.366	298.184	112.291	117.594	120.737
11.66_507.2081m/z	340.965	356.493	354.184	6.80754	14.7188	0	0	0	0	61.7513	67.679	64.0821	54.3712	55.0432	46.564	0	0	0	248.862	220.297	238.224	87.8664	80.0818	101.198	42.2112	38.1451	35.2003	0	0	0	0	0	0	18.2965	18.5173	18.6332	0	0	0	97.857	111.626	101.862
4.11_609.1251m/z	3170.89	3121.63	2994.54	17024.4	17695.2	16726.9	3007.87	3193.34	2735.98	4041.06	4324.15	4109.08	3033.68	3847.87	2924.26	2469.44	2398.37	2270.15	2492.04	2787.78	2474.99	4811.29	4483.02	4990.34	1123.52	900.764	921.417	11493.5	12459.6	11500.5	3573.66	3852.2	3471.46	5268.27	5233.93	5134.29	9250.29	9420.34	9119.24	3625.98	4105.15	3297.91
11.63_505.2655m/z	0	0	0	0	0	0	0	0	0	0	0	0	42.6784	28.9917	33.0034	0	0	0	0	0	0	198.893	191.522	192.435	0	0	0	0	0	0	0	0	0	16.0097	14.2166	9.71478	0	0	0	0	0	0
4.53_467.1193m/z	306.981	296.546	305.544	292.335	295.038	295.629	217.049	218.096	197.877	267.192	282.545	284.391	213.209	211.762	203.857	299.562	257.773	304.654	252.012	266.185	266.996	254.096	251.561	245.11	193.061	198.454	205.376	297.311	298.984	295.488	413.302	456.568	376.911	253.45	266.486	281.415	211.41	214.649	223.1	89.601	75.5237	80.3007
4.44_593.1299m/z	410.791	411.184	412.89	511.606	533.527	532.787	216.649	239.659	209.63	211.162	226.18	227.521	543.895	586.165	500.904	409.731	428.363	405.723	336.423	321.574	320.284	359.309	358.481	321.1	329.796	271.715	303.294	392.058	356.951	378.111	188.525	188.011	177.345	486.131	479.914	508.377	486.903	487.824	501.022	611.912	643.099	547.426
4.36_353.0877m/z	1434.9	1468.41	1385.09	561.729	616.428	515.505	302.967	324.061	343.876	682.976	680.547	635.66	358.931	368.696	335.78	205.364	150.999	178.272	353.941	323.276	371.861	817.735	772.163	774.51	851.172	794.637	903.454	329.705	434.903	338.827	1436.98	1110.84	1102.18	47.3794	57.5118	44.9981	287.648	253.942	273.655	394.973	346.882	355.181
5.18_337.0928m/z	4099.48	4299.09	4152.08	3957.88	4074.57	3961.47	3699.78	3841.68	3671.11	2939.21	3245.78	3004.62	5590.6	5585.49	5395.19	2571.54	2539.41	2527.96	5487.44	5222.35	5193.41	4620.77	4550.93	4428.01	2804.98	2427.71	2819.15	2671.57	3075.94	2530.18	2939.6	2830.01	2434.03	1167.1	1192.08	1156.71	5408.05	5337.25	5112.81	5706.62	5692.2	5769.34
5.17_163.0399m/z	607.304	650.116	611.945	564.418	551.746	545.018	545.884	580.098	502.953	398.784	406.018	422.438	840.961	839.873	818.357	373.182	331.745	349.545	777.238	765.698	763.136	634.798	655.666	649.322	379.882	341.057	420.825	337.439	426.55	338.642	389.705	348.886	368.182	152.153	164.225	150.118	778.626	752.173	698.884	794.993	825.484	843.987
5.16_483.0776m/z	0	0	0	31.3703	40.4202	46.9683	136.817	164.896	157.024	0	0	0	0	0	0	0	0	0	0	0	0	0	0	0	35.1631	30.5145	38.5775	0	0	0	0	0	0	167.395	148.143	149.351	0	0	0	185.61	182.166	171.624
11.29_1087.5309m/z	0	0	0	0	0	0	0	0	0	0	0	0	272.631	220.361	232.325	0	0	0	171.888	192.186	216.65	0	0	0	0	0	0	71.0592	53.8598	83.1638	0	0	0	157.166	145.964	165.287	0	0	0	0	0	0
5.36_289.0718m/z	7417.83	7855.41	7423.86	7883.15	7897.14	7450.41	9492.17	9802.81	9315.79	7411.81	8186.04	8222.98	9414.86	10133.7	9195.72	13387.8	13036.3	13164.7	10915.2	10708.7	10549.2	7759.64	7568.99	7953.16	7863.86	6807.82	7284.42	8132.68	9215.37	8147.2	4613.98	4624.97	4042.18	10291.5	10311.6	10134.1	18251.7	17928.9	16869	6863.66	6853.67	6597.95
5.35_611.1616m/z	2616.58	2702.6	2699.53	4211.1	4429.47	4467.87	2707.13	2762	2713.41	5428.98	5681.1	5407.39	760.572	765.524	701.995	1960.99	1822.44	2000.12	2288.84	2273.85	2337.13	2057.14	1977.59	2012.54	862.585	847.851	851.967	1192.09	1151.61	1154.48	1906.73	2124.1	1921.32	1509.95	1386.99	1424.53	695.083	739.281	690.728	2933.71	2917.98	2972.73
11.27_448.2302n	235.917	239.435	222.132	826.443	759.26	702.826	562.896	607.828	554.176	1369.89	1364.44	1561.79	1174.86	1319.22	1184.35	1756.83	1696.42	1709.9	2772.91	2754.8	2682.96	289.548	296.529	302.737	1220.81	1066.51	1204.65	505.082	700.175	487.273	0	0	0	566.281	559.283	563.193	296.644	310.437	227.423	123.916	179.1	141.253
5.14_515.1406m/z	152.213	141.284	139.099	87.4128	73.8999	85.7121	0	0	0	31.0203	30.7983	28.0045	0	0	0	0	0	0	0	0	0	0	0	0	148.326	124.032	174.928	0	0	0	107.142	94.7309	113.095	0	0	0	0	0	0	0	0	0
4.98_491.1405m/z	145.789	134.87	147.457	124.531	95.7966	95.0524	184.433	216.002	225.139	284.14	286.837	267.328	223.785	243.945	214.019	274.93	246.333	275.43	168.025	172.908	163.698	111.433	107.491	102.799	67.849	86.0137	78.0179	119.234	100.743	112.48	355.265	370.381	336.763	30.8613	19.6977	12.5433	49.3761	50.5249	44.3133	134.878	140.66	138.679
4.95_761.1359m/z	7401.47	7592.25	7703.64	8353.22	8734.85	8561.23	3778.58	3706.15	3649.16	8601.12	9035.91	8776.45	6564.3	6749.26	6376.02	5679.89	5462.58	5668.9	4670.49	4743.9	4757.1	9467.41	9715.34	9613.68	5382.2	5471.65	5507.02	6715.09	6956.95	6504.87	8097.18	8574.55	7512.54	6717.52	6492.32	6699.21	5471.75	5843.17	5607.95	8335.86	8315.47	8303.21
11.37_1133.5377m/z	0	0	0	127.601	98.5796	92.5255	20.2727	36.957	19.8764	121.535	112.441	108.107	0	0	0	0	0	0	0	0	0	312.525	294.865	290.654	50.1175	28.959	59.1769	0	0	0	0	0	0	0	0	0	0	0	0	7.85048	15.1759	20.6836
5.03_443.1919m/z	392.319	389.751	385.11	495.065	488.004	515.805	435.327	419.098	409.255	468.488	491.395	472.795	173.467	163.233	165.308	499.606	470.266	499.82	229.495	257.931	210.9	473.113	454.475	430.321	188.386	169.108	181.512	453.84	448.646	461.016	506.869	550.956	443.587	647.672	622.484	630.196	387.897	437.508	411.624	293.567	289.524	263.143
11.31_901.2401m/z	0	0	0	0	0	0	0	0	0	22.2296	10.35	19.9976	557.706	507.648	486.107	0	0	0	293.799	283.46	292.874	0	0	0	0	0	0	0	0	0	0	0	0	0	0	0	0	0	0	0	0	0
5.12_761.1357m/z	2931.73	2677.33	2603.54	8965.24	9389.41	8668.16	1460.57	1508.14	1352.65	3715.7	4221.61	3754.82	1820.14	2519.83	1648.17	1612.39	1451.5	1374.14	1066.99	1098.97	1054.29	6205.96	5504.03	6534.1	1258.15	971.106	1076.86	4839.17	5831.79	4946.37	3438.05	3758.51	3321.68	2165.08	2256.85	2103.83	4244.48	4163.32	3806.01	1570.45	1770.57	1489.34
11.34_1189.5624m/z	0	0	0	99.8879	80.4	113.407	37.4622	34.601	57.4048	8.95828	8.47451	8.14863	999.447	949.765	957.373	673.421	574.41	585.94	205.068	207.624	168.122	972.684	843.651	898.634	202.976	176.652	227.303	1211.33	979.055	1151.84	0	0	0	1849.95	1955.44	1772.88	132.685	201.37	153.164	314.547	238.15	295.283
11.75_1043.5050m/z	0	0	0	0	0	0	0	0	0	0	0	0	40.7296	55.2572	79.9382	5.99288	7.83909	14.5057	0	0	0	0	0	0	0	0	0	315.39	252.525	280.603	0	0	0	399.036	368.311	410.324	15.5092	0	14.2306	0	0	0
2.16_611.1445m/z	196.029	232.616	206.365	89.5732	63.6833	65.7651	361.391	410.069	371.542	555.498	507.797	500.321	189.715	183.981	156.698	418.292	358.607	384.742	247.467	238.741	195.518	149.161	137.592	156.254	469.807	442.183	481.154	82.461	76.5552	67.195	69.8171	56.4371	35.1106	113.449	106.462	77.6181	52.354	58.3107	72.2517	60.2644	55.9697	52.2642
1.98_295.1032m/z	36.5906	37.6187	38.0926	6.33859	13.1264	7.92028	14.2293	13.1739	11.1692	17.9486	7.67733	20.5371	56.4914	57.3995	47.976	13.1745	11.871	27.699	53.3678	43.3421	66.5801	64.381	66.3109	68.0757	55.9557	50.803	61.0073	165.228	164.859	165.614	0	0	0	20.0785	14.5631	35.4021	29.4909	32.0156	34.3197	53.0094	42.441	53.9475
13.24_1175.5498m/z	0	0	0	67.7717	29.6942	24.6996	66.2253	61.4928	74.919	148.867	171.24	107.117	0	0	0	0	0	0	0	0	0	261.566	280.651	286.286	290.787	330.628	332.478	0	0	0	11.3015	8.2395	0	0	0	0	0	0	0	49.2303	49.6939	7.44907
12.48_483.1294m/z	951.43	931.505	967.652	1210.91	1325.17	1248.36	1098.62	1000.62	995.699	1411.21	1484.27	1390.43	3167.37	3016.98	2919.61	931.888	858.399	901.448	1901.31	1869.03	1868.36	3846.81	3696.9	3690.51	115.207	107.783	124.183	68.9147	32.1344	40.2274	0	0	0	344.1	329.653	363.143	906.946	964.428	901.361	1212.39	1103.2	1164.13
2.66_331.0668m/z	447.74	429.133	492.088	300.507	318.721	318.268	358.478	397.079	365.608	464.283	441.144	417.227	464.98	441.463	417.222	374.477	360.665	365.374	404.077	383.741	392.774	712.969	680.872	738.28	455.894	395.065	408.974	216.052	215.974	219.367	909.392	921.219	817.699	566.161	496.951	531.042	444.003	454.081	482.046	268.169	260.992	276.043
12.43_1129.5421m/z	0	0	0	0	0	0	0	0	0	0	0	0	12.9357	6.04021	12.7454	0	0	0	0	0	0	0	0	0	0	0	0	188.137	229.705	160.529	0	0	0	205.895	186.898	231.357	0	0	0	0	0	0
2.44_331.0668m/z	1940.45	2083.77	1962.89	3808.96	4062.45	4042.7	767.663	754.631	736.61	4122.91	4338.32	4353.7	2802.83	2956.73	2690.41	2110.86	2054.46	2328.91	2266.29	2414.95	2429.4	6628.16	6953.82	6762.55	2676.5	2643.68	2774.28	5000.82	4602.59	5139.22	9552.38	9972.42	8679.77	4022.03	3803.29	3971.17	2451.96	2803.14	2649.96	1372.12	1421.62	1333.23
13.43_321.0953m/z	166.273	165.569	141.134	89.5509	88.6536	93.8492	125.738	123.587	138.259	382.665	412.143	379.235	346.462	328.71	333.562	134.027	102.959	126.242	205.42	173.333	204.484	184.417	159.465	159.711	62.4748	60.234	56.9822	67.168	72.822	85.4194	50.0558	71.7298	44.6405	99.2804	71.3112	84.7565	126.877	108.888	120.647	102.656	91.9294	105.841
1.33_173.0931m/z	1813.9	1851.82	1791.71	2637.87	2663.22	2426.79	11879.7	12300.4	11590	9671.5	10088.2	10024.8	3305.31	3035.03	2657.79	3100.88	2799.68	2760.19	2635.07	2810.82	2764.4	508.489	500.733	522.932	9537.32	8942.08	9118.14	1380.61	1997.1	1536.1	1731.26	1789.84	1455.94	2027.15	2141.99	2241.46	3458.94	3341.85	3226.09	3544.16	3768.69	3501.03
13.72_1075.5317m/z	273.622	265.285	275.301	0	0	0	1905.4	1931.46	2018.12	0	0	0	0	0	0	0	0	0	0	0	0	166.453	168.09	184.697	0	0	0	0	0	0	0	0	0	0	0	0	0	0	0	257.696	236.984	293.596
13.79_1117.5420m/z	680.472	688.558	624.385	452.539	493.457	583.686	170.032	181.245	192.038	8.66882	14.9549	0	0	0	0	0	0	0	0	0	0	1249.42	1295.04	1187.08	99.0117	98.1727	101.24	0	0	0	44.4207	25.6218	30.1834	0	0	0	0	0	0	159.511	151.258	106.437
1.44_128.0949n	1732	1650.53	1579.12	2433.85	2421.12	2238.33	10512.5	11427.3	10721	8812.39	9493.32	9349.48	3034.7	2760.15	2614.84	2993.99	2663.98	2535.33	2438.11	2428.43	2469.79	534.013	495.451	534.402	8598.18	8176.92	8180.84	1370.31	1792.81	1370.27	1838.23	1623.11	1467.48	2000.53	1927.46	2052.27	3331.54	3131.49	3082.51	3293.22	3494.08	3384.18
13.44_467.1345m/z	1374.9	1373.47	1332.38	293.072	287.646	272.869	803.973	763.249	788.618	3697.86	3856.75	3755.67	3370.13	3171.61	3234.1	749.066	724.91	751.43	1761.44	1708.34	1752.19	1313.32	1317.16	1259.23	9.99934	0	15.2469	58.3347	31.6791	42.9233	0	0	0	203.757	193.998	253.939	658.038	749.715	726.634	388.38	380.627	410.385
1.51_306.0765m/z	1652.33	1716.04	1826.19	1071.24	1078.16	1102.78	3472.22	3698.89	3994.19	2307.65	2432.09	2448.02	1646.71	1662.49	1707.01	1766.76	1722.4	1855.82	1279.22	1753.61	1691	1637.84	1566.15	1602.77	3547.04	3455.64	3541.38	1873.68	1806.07	1745.25	1614.3	1604.73	1467.8	1672.63	1570.22	1795.04	1558.34	1598.16	1482.05	1567.15	1661.65	1637.58
1.43_155.0824m/z	398.969	374.404	361.601	547.318	548.703	504.029	2264.11	2540.3	2355.94	1901.4	2081.49	2076.01	684.188	592.626	609.889	660.901	576.059	575.914	526.694	545.567	567.739	109.829	112.446	109.482	1884.81	1841.92	1816.79	288.045	414.233	297.219	409.777	347.813	314.222	460.087	443.245	470.779	703.026	668.888	681.519	707.282	786.006	778.137
3.67_345.0823m/z	3003.83	3212.73	3042.91	4791.29	5313.46	5133.24	2838.65	2797.33	2909.39	3.36551	0	0	12913.3	12674	12351.5	1357.75	1314.93	1403.26	2809.12	3145.85	2934.66	0	0	0	0	0	0	0	0	0	6741.18	7398.5	6547.93	0	0	0	2187.77	2350.59	2232.45	866.751	907.507	943.601
3.61_425.0389m/z	942.46	983.517	1024.33	492.922	523.485	545.157	2166.91	2249.68	2206.25	0	0	0	1804.88	1739.92	1827.56	158.74	151.399	162.941	241.058	207.882	205.478	0	0	0	0	0	0	0	0	0	97.8731	85.2724	78.2393	0	0	0	737.94	826.499	787.792	615.837	596.196	573.588
3.59_331.0670m/z	80.8197	73.7125	72.9843	50.0338	68.689	78.1895	85.9872	90.6136	93.8102	41.6023	47.0873	61.6172	72.0705	75.8084	73.2889	99.9719	90.8655	102.49	78.4916	82.0542	75.7808	112.056	108.305	107.511	91.0864	112.465	82.1783	6.02148	5.44263	7.83176	79.1378	92.5159	85.5124	21.8556	18.0658	13.2122	27.6944	26.5788	17.8402	7.41898	5.06558	7.6296
3.79_439.0554m/z	83.8766	95.3734	100.601	27.0499	28.6539	35.439	201.552	238.859	208.615	0	0	0	313.905	290.089	274.244	0	0	4.35931	6.28099	5.30352	0	0	0	0	0	0	0	0	0	0	13.315	21.6371	7.14952	0	0	0	13.8647	23.4913	18.0347	77.8388	77.4016	54.5387
11.77_1145.5365m/z	0	0	0	7.04696	7.55248	0	0	0	0	92.8638	89.3257	71.9318	0	0	0	0	0	0	0	0	0	276.747	283.922	243.446	155.07	136.984	172.709	0	0	0	0	0	0	0	0	0	0	0	0	0	0	0
11.85_1175.5469m/z	0	0	0	90.9573	49.4672	51.245	52.7454	31.8338	36.0562	127.742	117.097	113.089	0	0	0	0	0	0	0	0	0	343.998	376.052	322.76	402.898	439.482	484.886	0	0	0	0	0	0	0	0	0	0	0	0	33.1012	49.6304	36.1988
3.84_306.0741n	13344.4	13189.6	13525.7	29810.9	31389.7	30099	15589.7	15602.3	15139.2	24609.7	26271.7	25498.3	21912.3	22762.2	21109.9	21817.6	20991.9	22029.8	23123.5	24046.6	23444.1	15431.7	15195.9	15662.4	8961.86	8703.76	8723.61	28920.5	28750.4	28360.6	17934.6	19260.2	16835.4	18363.4	18097.2	18864.4	37143.9	39262.5	38781.9	10330.6	10777.7	10149.5
3.49_609.1247m/z	698.937	703.371	716.163	1124.94	1101.97	1171.68	305.358	332.339	344.699	743.819	717.327	773.497	598.173	527.937	535.473	634.548	612.981	638.238	626.365	654.325	643.866	492.323	511.859	532.855	367.133	404.797	396.584	931.861	958.704	912.296	459.873	472.165	419.626	968.824	928.099	972.651	725.56	779.415	790.557	1201.71	1231.71	1198.24
2.90_344.0743n	8282.63	8274.68	8118.56	6731.95	6999.69	6566.27	2315.52	2623.34	2559.41	5199.8	5848.05	5025.03	7773.34	8994.75	7067.39	5169.01	4563.12	4761.62	2648.57	2829.19	2749.36	13316.1	13342.9	13362.5	5075.87	5032.89	5124.66	5292.88	5379.28	5069.41	10443	10785.3	9240.25	4523.37	4394.97	4468.73	10785.6	11142.8	10802.9	5986.55	5912.13	5921.13
12.25_395.1377m/z	475.835	402.913	461.425	0	0	0	0	0	0	0	0	0	0	0	0	0	0	0	0	0	0	0	0	0	0	0	0	0	0	0	0	0	0	0	0	0	0	0	0	0	0	0
2.74_169.0135m/z	124.287	126.564	121.112	80.8705	80.4836	106.001	73.543	74.0946	77.9682	139.616	138.023	149.791	225.014	232.869	203.493	88.0271	94.2085	96.2472	66.5482	81.7979	71.3971	102.925	103.852	118.754	76.8944	77.3963	83.8072	67.1806	60.3813	73.5658	133.743	134.685	134.892	82.1616	77.9281	68.3226	65.4801	62.5388	63.7463	145.607	138.473	164.471
11.95_483.1295m/z	237.351	226.036	242.69	437.114	446.135	447.953	347.515	340.104	352.712	379.698	387.519	349.328	639.044	637.761	615.33	344.272	330.321	313.476	668.447	619.233	628.895	787.12	804.862	754.246	12.7563	36.3035	28.8592	106.024	59.1819	94.5919	0	0	0	147.15	149.949	156.684	338.367	346.013	344.044	289.166	288.169	313.458
3.41_467.1191m/z	287.514	297.46	292.104	219.17	221.521	224.5	143.95	138.556	157.992	515.873	545.593	505.52	320.29	324.108	324.998	527.164	527.433	547.571	311.311	319.297	276.518	307.388	328.057	303.334	126.772	133.377	114.603	407.133	374.887	378.87	413.658	479.856	386.717	128.531	127.047	117.409	369.568	357.631	383.041	11.5744	24.1637	30.6544
3.32_411.0236m/z	1841.63	1887.72	2005.48	1719.57	1645.29	1651.65	2460.41	2434.49	2328.93	3126.56	3287.11	3325.78	1480.23	1487.2	1519.4	754.167	662.276	716.949	1170.33	1155.75	1245.17	1513.04	1416.17	1462.61	887.699	926.273	888.749	1109.53	1115.86	1110.51	1016.46	1041.06	882.106	1396.62	1369.17	1392.03	2931.22	3055.58	3108.76	2052.91	2162.02	2186.9
3.14_309.1190m/z	0	0	0	0	0	0	0	0	0	0	0	0	0	0	0	0	0	0	0	0	0	0	0	0	130.454	124.009	135.233	0	0	0	0	0	0	0	0	0	0	0	0	0	0	0
11.25_885.2462m/z	0	0	0	0	0	0	14.164	33.1203	16.4246	691.541	716.28	700.543	0	0	0	0	0	0	0	0	0	0	0	0	0	0	0	0	0	0	0	0	0	0	0	0	0	0	0	0	0	0
10.95_645.1826m/z	0	0	0	0	0	0	0	0	6.44904	0	0	0	360.784	384.215	363.191	0	0	0	57.3988	52.9374	77.7087	0	0	0	0	0	0	0	0	0	0	0	0	40.0462	40.5099	48.5397	0	0	0	0	0	0
6.04_745.1409m/z	4405.98	4431.24	4421.55	3301.75	3346.76	3399.34	2282.77	2326.17	2168.08	2633.68	2709.28	2613.34	3273.69	3334.24	3243.85	3332.92	3310.56	3359.66	1962.54	1911.32	1919.4	5710.51	5535.8	5570	3705.7	3703.74	3685.42	2689.32	2592.26	2557.47	2154.72	2148.04	1944.89	3305.51	3356.58	3407.43	3628.04	3778.58	3663.55	4215.55	4137.16	4086.34
5.64_349.0598m/z	863.362	963.387	923.904	82.4337	76.4959	89.3911	312.072	382.487	359.419	0	0	0	0	0	0	47.1939	56.6662	63.4883	0	0	0	0	0	0	49.0602	37.0238	52.2242	0	0	0	42.1745	21.5638	15.1943	0	0	0	0	5.32095	0	0	0	0
10.86_629.1876m/z	14.6355	6.67766	12.387	0	0	0	0	0	0	7.59745	16.7829	0	622.486	598.319	595.186	0	0	0	125.229	157.574	103.901	0	0	0	0	0	0	0	0	0	0	0	0	0	0	0	0	0	0	0	0	0
5.95_295.0020m/z	58.0196	50.684	56.9519	175.884	175.656	214.917	745.878	765.082	746.306	363.018	410.553	400.212	410.363	376.369	341.896	777.589	831.038	866.926	865.86	887.832	881.363	487.503	507.027	453.003	0	0	0	175.895	182.4	208.937	275.486	304.213	259.858	0	0	0	241.059	313.232	311.681	621.016	653.903	637.557
6.07_447.1506m/z	42.4876	37.2581	56.0256	457.056	458.992	466.338	463.656	491.404	467.781	539.075	548.265	501.891	178.556	190.509	211.242	98.3399	78.6702	62.9335	571.609	587.186	592.655	167.367	178.534	133.59	444.999	440.368	432.103	165.178	158.786	159.091	283.735	297.141	241.271	304.15	270.399	271.366	123.647	149.871	138.346	412.62	412.013	391.812
10.79_483.1293m/z	113.944	116.964	103.809	13.0544	16.9302	17.1208	165.747	152.499	155.299	124.93	126.423	123.161	98.7649	86.5843	85.0697	148.758	149.214	136.519	131.951	98.0715	101.768	185.658	194.676	184.063	49.5671	39.057	41.1891	0	0	0	57.4369	65.3427	61.1386	0	0	0	61.7257	44.3122	53.1319	0	0	0
5.54_353.0876m/z	1837.43	2006.79	1815.73	2029.51	1848.31	1827.94	264.122	290.532	211.271	788.948	840.798	839.948	323.419	358.941	354.496	605.508	581.87	621.975	478.766	484.194	484.577	139.027	171.863	162.182	1859.56	1471.41	1729.28	581.595	664.84	594.358	3677.69	2710.65	2372.68	38.6407	41.1758	43.1448	579.838	564.114	562.994	622.206	569.248	647.611
5.58_467.1191m/z	193.029	208.537	224.496	118.27	115.837	130.295	106.864	87.4524	96.7186	101.721	120.084	117.513	232.594	236.527	238.995	149.251	144.47	168.656	169.797	201.546	183.97	185.3	194.239	201.061	69.5024	69.9736	61.173	197.647	199.18	174.623	302.245	307.483	288.157	220.855	194.242	220.389	234.049	220.549	250.026	310.615	323.233	281.863
6.08_611.1617m/z	12233.5	12353.1	12585.1	1628.8	1550.39	1838.56	11049.9	11130.2	11335.8	13311	13495.2	13146.2	6626.37	6549.82	6691.93	9230.94	8894.05	9352.3	5834.45	5817.14	5831.11	8863.78	8692.39	8593.55	6666.3	6836.85	6893.92	9093.82	8977.28	8920	12640.8	13711.5	12075.7	3803.27	3686.56	3798.69	5862.61	6197.61	6052.93	335.046	297.903	342.003
11.01_593.1300m/z	0	0	0	269.085	293.376	320.154	309.252	323.671	325.424	0	0	6.58276	0	0	0	0	0	0	0	0	0	0	0	0	85.2615	102.426	99.0203	0	0	0	0	0	0	306.03	285.15	358.524	0	0	0	2844.14	2759.74	2931.13
10.90_1145.5367m/z	0	0	0	0	0	0	0	0	0	0	0	0	494.986	523.058	425.159	217.964	184.22	185.316	381.464	281.656	328.66	0	0	0	0	0	0	0	0	0	0	0	0	0	8.57919	0	0	0	0	0	0	0
5.84_325.0926m/z	465.741	506.969	499.766	535.341	577.66	580.449	330.446	308.284	297.528	907.049	874.044	900.66	573.085	587.301	548.134	885.622	823.666	888.952	574.07	563.661	527.997	621.143	625.147	618.512	1225.92	1231.16	1177.04	173.499	160.319	174.048	368.816	373.998	379.781	149.196	140.425	168.118	675.886	683.937	675.393	119.292	128.173	134.155
5.76_465.1036m/z	783.539	775.532	788.621	1396.57	1419.82	1462.11	407.237	417.065	423.002	1239.89	1233.93	1128.62	29.4978	29.7666	30.0935	502.676	479.311	511.011	218.572	248.163	263.933	373.199	397.507	371.853	90.004	44.0212	78.7804	274.079	248.85	263.46	1023.97	1142.28	987.306	657.227	629.476	635.258	169.493	190.464	175.909	268.93	254.644	229.633
10.87_523.6465m/z	0	0	0	0	0	0	0	0	0	251.711	230.302	314.992	0	0	0	0	0	0	0	0	0	0	0	0	0	0	0	0	0	0	0	0	0	0	0	0	0	0	0	0	0	0
5.83_745.1408m/z	2691.17	2751.17	2627.68	3163.36	3346.31	3173.51	1744.07	1739.99	1719.18	1888.38	2194.13	1962.91	1908.15	2126.04	1788.85	2180.28	2161.14	2166.73	1196.36	1187.11	1144.84	4082.81	3972.08	4357.82	1877.95	1814.65	1808.74	2247.33	2520.08	2306.98	1488.35	1528.74	1385.87	2613.96	2631.57	2687.39	4374.16	4401.2	4083.15	2344.4	2308.61	2165.72
5.73_595.1660m/z	659.088	664.358	699.467	885.047	980.903	942.734	1362.81	1391.32	1367.96	1137.93	1184.17	1182.2	781.326	780.634	764.95	1034.64	989.577	1003.6	709.888	709.77	639.474	904.324	948.317	998.535	684.122	693.957	682.992	860.789	860.154	789.991	1220.69	1303.84	1105.35	227.417	218.544	184.901	741.875	784.8	736.01	983.873	1023.37	923.481
10.91_436.1183n	0	0	0	602.623	600.596	611.787	149.207	119.708	134.319	0	0	0	0	0	0	977.515	926.418	1052.52	160.748	183.7	125.464	444.616	434.96	449.347	142.418	146.644	147.358	267.93	235.287	255.469	12149.6	13325.8	11908.2	63.6088	88.3032	88.4595	0	0	0	243.265	242.685	258.699
5.91_321.1010m/z	0	0	0	0	0	0	93.9363	100.873	92.6186	0	0	0	0	0	0	44.3155	35.6837	38.9035	0	0	0	0	0	0	0	0	0	0	0	0	0	0	0	0	0	0	0	0	0	0	0	0
5.70_463.1817m/z	229.643	202.572	220.197	95.1918	108.164	60.6627	303.416	328.067	319.623	357.375	356.584	367.893	133.909	167.183	159.365	69.9168	75.2171	73.4132	149.194	164.73	168.124	200.937	246.868	254.002	84.5327	69.0186	63.0785	286.832	302.606	245.562	252.308	252.058	216.393	215.233	246.21	213.392	443.467	418.576	432.593	368.272	370.07	338.304
5.71_349.1867m/z	0	0	0	7.68123	15.4788	13.5194	130.984	100.912	98.3479	9.57778	5.03365	9.25868	28.8815	33.8969	29.353	200.816	238.239	220.744	34.7327	39.8042	28.4396	0	0	0	78.1773	80.0435	77.2235	0	0	0	0	0	0	70.3247	57.9707	77.5912	7.17656	7.26794	6.72651	25.8981	33.21	17.8306
5.90_581.1512m/z	15026.6	15251.5	15724.8	22231.3	23568.5	23822.9	13235.4	13434.3	13245.2	19689.8	20255.8	19716.7	6105.39	5967.72	5970.2	7990.47	7525.16	8116.19	13766.8	13724.1	13808.6	10830.2	10621.2	10411.8	5619.59	6032.51	5896.34	6904.01	6648.27	6754.26	6795.68	7408.89	6324.3	9187.13	8778.46	8910.99	2621.88	3012.67	2964.72	15759.1	15402.2	15745.4
11.24_755.1830m/z	0	0	0	0	0	0	68.3669	74.6039	104.802	0	0	0	80.975	80.6795	75.8642	0	0	5.12502	16.044	41.6428	24.7321	0	0	0	52.5162	46.9394	57.5074	0	0	0	531.756	572.211	482.045	0	0	0	0	0	0	0	0	0
6.16_595.1664m/z	12099.5	12091.2	12210.5	1495.18	1517.4	1682.78	10438.4	10381.6	10283.7	8889.43	9153.46	9038.26	6034.19	5952.65	5982.25	8283.61	7873.26	8422.03	4325.5	4370.95	4317.76	9092.72	8973.87	8769.39	6005.85	6275.05	6237.85	9317.58	9085.19	9084.28	9438.84	10237.9	9151.37	2473.67	2383.88	2419.47	6759.64	7356.14	7224.96	658.863	707.28	683.081
6.24_593.1502m/z	795.249	824.332	825.409	3256.46	3476.53	3471.61	1724.26	1850.41	1800.61	2808.6	2886.42	2884.27	388.873	380.323	357.708	809.8	775.588	846.796	1140.21	1153.45	1168.38	823.074	868.044	839.385	399.315	362.523	405.219	870.942	873.428	873.178	1470.32	1664.59	1445.62	1310.77	1211.32	1269.95	236.71	296.578	263.919	3260.31	3271	3231.15
5.45_349.1863m/z	57.3046	50.7493	44.6865	0	0	0	78.3706	81.6398	65.1151	44.7969	43.0859	40.0732	37.4818	46.7787	36.3624	50.0178	58.951	42.0914	29.2091	18.7498	23.4762	52.0008	40.7774	54.0791	33.4047	23.11	34.173	26.1379	10.5438	15.9829	0	0	0	43.2319	46.4144	48.0583	42.696	39.9585	40.3898	11.5297	15.7254	16.0064
5.48_255.0234m/z	4.83399	11.0344	6.52459	84.754	74.8705	98.9007	451.611	417.889	472.875	209.516	198.394	215.821	234.353	208.575	180.769	495.172	451.034	491.18	550.645	502.163	534.742	260.385	305.435	295.069	0	0	0	53.5777	57.52	57.6577	131.185	111.753	132.62	0	0	0	161.465	162.431	169.175	400.268	386.751	361.956
6.14_173.0454m/z	577.667	548.908	549.688	504.455	533.175	528.412	525.782	522.695	494.658	348.752	344.437	389.451	800.644	800.284	788.373	465.17	484.576	484.947	1134.24	1132.41	1113.33	207.32	192.044	210.773	584.039	515.148	632.254	556.739	655.227	530.793	267.078	225.501	199.876	375.833	417.04	392.271	1259.34	1215.81	1189.97	1158.1	1174.07	1195.1
11.06_585.2336m/z	152.682	167.911	161.223	146.67	126.748	122.259	295.74	267.582	319.697	60.7961	69.3777	87.8896	53.9329	65.3763	66.3275	50.7784	58.1157	36.5532	180.152	160.463	156.411	80.589	78.8524	102.23	77.239	68.207	83.1353	305.593	292.382	258.628	449.486	427.175	375.658	172.791	186.237	163.143	286.743	304.583	302.691	226.528	246.786	224.326
5.40_627.1564m/z	986.882	952.686	918.634	26.8309	37.2393	51.1008	248.18	264.858	220.708	480.002	547.847	501.389	100.124	121.574	97.3577	266.919	249.882	249.66	84.897	92.9673	83.4196	412.444	393.269	390.905	186.606	165.675	169.242	318.331	356.007	313.678	613.658	730.909	584.52	418.688	399.751	365.768	530.575	596.589	531.515	0	0	0
11.15_593.1298m/z	0	0	0	43.0097	57.0458	44.1664	191.268	247.382	199.848	0	0	0	0	0	0	0	0	5.93055	0	0	0	0	0	0	4.96608	0	0	0	0	0	0	0	0	84.124	96.6489	98.1073	0	0	0	432.508	467.589	503.671
6.15_337.0928m/z	2589.58	2661.54	2498.74	2237.8	2284.89	2266.71	2409.03	2351.84	2242.19	1567.73	1669.37	1664.39	3546.89	3540.5	3322.68	2208.74	2186.61	2125.4	5044.22	5089.35	4881.75	979.031	977.88	973.677	2629.42	2208.69	2685.63	2573.33	3100.73	2287.43	1283.97	1111.95	928.272	1763.06	1769.78	1695.34	5689.45	5667.31	5187.92	5041.69	4982.47	4766.3
6.37_611.1108m/z	212.313	197.893	225.02	6.3037	17.8571	16.8909	98.9227	139.369	116.797	197.071	260.83	240.698	145.578	147.82	151.193	105.283	106.222	104.983	30.6857	24.1212	14.4655	172.539	164.911	166.091	88.3318	78.8794	88.6084	170.1	143.586	174.031	395.652	374.842	408.431	62.5747	44.7329	33.108	60.1802	86.2561	92.0887	339.402	339.943	386.633
13.12_467.1346m/z	90.2345	93.7786	90.4442	6.36801	14.7026	14.9364	63.4608	76.5236	93.6244	320.551	348.452	315.204	224.411	233.749	194.274	52.0891	55.1794	50.2741	165.226	149.448	156.272	61.9033	57.9104	57.0168	0	0	0	0	0	0	0	0	0	0	0	0	70.7747	107.626	92.1198	0	14.4228	22.2942
8.17_593.1507m/z	135.412	122.605	133.751	78.5575	83.0489	92.8466	654.245	659.123	668.249	44.5815	73.6254	58.3936	148.983	133.082	121.323	113.353	125.703	120.753	58.7153	62.8596	46.0243	35.3634	15.7013	28.9859	55.8864	63.2318	61.5457	6.59401	0	9.59943	1007.28	1076.76	933.047	144.756	144.796	146.35	0	0	0	289.226	321.383	307.471
7.22_769.1842m/z	50.4009	77.2559	63.2025	0	0	0	35.8552	50.0724	111.085	0	0	0	5.80199	0	8.43095	0	0	0	0	0	0	0	0	0	88.0418	141.811	123.049	0	0	0	0	0	0	10.3751	50.9108	56.7436	0	0	0	25.6786	52.4579	42.1537
5.51_461.1642m/z	153.79	154.673	151.339	74.2757	87.4959	82.6964	83.5259	92.113	90.5034	133.838	150.634	157.111	142.222	156.885	129.54	228.4	248.244	222.705	90.6441	93.2897	96.2726	125.873	113.868	119.574	74.3916	76.9464	75.3969	104.795	135.178	118.106	60.9448	69.3097	51.719	82.3163	102.94	94.6715	119.074	102.994	97.9195	54.8855	67.3103	54.9937
6.42_338.1001n	10747.8	11780.7	10246	7472.77	6766.35	6445.87	5218.12	5436.36	4889.64	5032.3	5902.57	5845.82	16932.7	18571.6	15834.7	7117.15	6987.3	6526.39	20778.9	19359.3	18790.3	4409.29	4130.05	4688.24	12186.8	8782.36	11084.7	8138.65	11720.2	7491.48	5717.01	4289.98	3872.08	6860.6	7368.76	6366.44	16558.5	14632	13401.9	12968.9	12803.2	12796.1
5.42_609.1248m/z	106.433	102.799	120.983	184.318	187.702	172.546	46.4713	38.3529	44.6013	133.564	109.482	129.176	88.7375	76.0353	80.7549	79.906	105.452	107.845	94.3929	102.141	83.6849	63.6887	82.6479	76.609	58.5174	59.3856	66.6672	110.715	148.852	119.501	44.8615	57.4359	46.9443	164.724	139	145.969	101.301	114.754	111.067	218.106	225.778	200.315
8.08_493.0982m/z	208.429	204.278	218.981	388.517	378.495	406.963	841.38	892.074	848.487	36.6308	29.1026	27.4899	587.929	576.782	551.989	109.404	118.029	101.639	511.693	542.239	525.088	26.3039	18.362	11.002	11.2702	0	0	0	0	0	159.09	151.205	132.226	78.0631	57.2171	76.1104	276.229	298.492	280.304	158.411	163.451	134.65
10.18_524.1524n	0	0	0	159.319	154.495	178.495	199.682	202.122	202.798	13757.7	13516.8	12856.9	0	0	0	210.354	179.381	169.251	0	7.97235	0	101.408	138.453	169.182	88.6218	96.9201	103.273	52.5383	22.7295	73.8634	0	0	0	180.718	189.803	174.973	0	0	0	14.003	19.8372	0
9.15_497.1333m/z	239.602	251.083	242.824	0	0	0	59.843	50.7081	39.9282	0	0	0	0	0	0	0	0	0	0	0	0	0	0	0	13.4071	0	6.86189	0	0	0	0	0	0	0	0	0	0	0	0	0	0	0
12.14_483.1299m/z	26.8784	12.1369	5.01095	98.3788	88.8905	96.2051	73.7275	84.3762	94.9825	105.621	115.179	67.6464	101.726	100.221	113.069	56.0021	56.6702	37.441	103.135	103.489	95.9978	235.605	211.643	245.704	0	0	0	0	0	0	0	0	0	0	12.0008	0	68.1643	80.8351	87.1603	90.0116	70.3589	97.5948
9.87_1079.2888m/z	0	0	0	0	0	0	129.164	119.989	121.166	208.807	210.446	213.359	0	0	0	0	0	0	0	0	0	0	0	0	1508.32	1445.56	1488.04	197.802	165.794	159.104	0	0	0	58.5383	0	0	138.875	160.664	142.433	0	0	0
10.20_555.2235m/z	220.224	213.018	211.778	120.676	117.028	123.182	185.965	173.35	149.334	173.787	169.863	183.856	131.708	126.783	123.137	72.0723	75.9588	91.7104	182.626	177.357	153.629	173.205	196.781	174.155	176.032	161.479	220.209	308.29	355.432	315.766	406.053	394.744	315.632	246.349	233.483	226.68	166.392	216.377	172.206	177.425	187.164	173.427
6.55_431.1914m/z	0	0	0	122.217	109.146	106.911	52.9649	53.5756	54.7745	26.5217	23.535	31.4473	0	0	0	0	0	0	5.30392	19.6921	0	0	0	0	29.3897	37.2353	25.677	81.3134	65.6828	101.894	50.0471	31.1891	74.8322	118.805	135.2	155.566	7.10569	17.6346	5.7208	88.9542	91.6959	93.443
10.02_524.1527n	0	0	0	30.6736	33.7301	46.7148	880.707	897.754	822.361	1202.01	1104.39	1090.84	0	0	0	1218.54	1113.11	1191.26	0	0	0	41.3335	69.9091	62.8896	0	23.531	20.3786	0	18.6659	9.55956	0	0	0	438.435	402.88	471.63	0	0	0	0	0	0
8.04_887.2451m/z	0	0	0	142.121	146.344	154.241	0	0	0	0	0	0	0	0	0	49.7647	51.3567	62.3647	16.3401	26.3383	0	20.584	18.06	9.45385	0	0	0	273.672	239.996	316.341	0	0	0	0	0	0	0	0	0	32.9595	50.6115	53.0964
3.60_241.0024m/z	5.22351	0	6.1656	0	0	0	49.2513	52.1848	58.7908	0	0	0	90.7376	99.1407	87.6936	21.0693	4.81074	17.9148	0	0	0	0	0	0	0	0	0	0	0	0	0	0	0	0	0	0	3.88645	9.71689	4.20779	0	0	0
9.14_305.0668m/z	76.9023	83.4961	82.0621	89.1596	95.6439	95.6697	41.994	42.517	30.8828	84.2785	77.2715	85.1284	60.8891	46.5393	68.3161	208.598	186.266	197.44	137.227	147.553	129.051	19.592	40.6987	42.393	77.7312	76.1487	79.5039	183.123	178.467	174.159	334.003	314.583	328.136	95.1303	100.626	97.3077	56.2114	49.8267	70.3592	52.7631	63.8466	71.8886
7.18_639.1923m/z	0	0	4.22462	80.6729	72.5319	83.4445	0	0	0	35.0448	50.6579	30.3058	175.394	179.535	202.356	91.8672	92.2893	97.6899	8.43751	15.3106	5.2549	41.2621	55.5103	47.2982	49.8203	29.7045	40.5122	125.722	91.4727	140.015	0	0	0	70.7492	94.0023	85.0781	0	0	0	7.18625	0	0
13.28_1147.5321m/z	0	0	0	0	0	0	0	0	0	0	0	0	741.221	669.422	659.419	0	0	0	0	15.1029	8.59243	0	0	0	0	0	0	0	0	0	0	0	0	0	0	0	0	0	0	0	0	0
10.97_1131.5224m/z	0	0	0	0	0	0	166.413	215.901	156.26	209.054	190.808	234.663	0	0	0	0	0	0	0	0	0	108.502	97.5393	85.883	0	34.7099	15.1683	0	0	0	0	0	0	0	0	0	0	0	0	14.0418	15.7788	28.439
5.04_265.0360n	44.2983	26.5587	22.748	5.50199	6.79589	0	153.368	159.444	126.737	136.071	161.519	139.419	278.482	280.103	223.869	471.286	437.122	461.292	417.593	401.6	418.344	166.551	149.345	139.98	0	0	0	0	0	0	0	0	0	0	0	0	11.4939	37.7648	17.3687	0	15.6392	14.4472
6.99_447.0928m/z	66.4419	59.3372	54.8403	311.002	274.325	283.794	49.316	65.833	74.9332	162.815	175.007	184.623	0	0	0	26.6902	36.773	47.7692	0	0	13.8402	29.7086	43.6587	25.5456	0	0	0	61.4223	50.3025	52.2127	251.113	261.905	268.357	140.246	139.04	130.67	16.7311	29.7411	10.661	77.1527	78.8265	85.2896
12.40_375.1661m/z	161.985	133.262	142.902	0	0	0	0	5.98444	0	0	0	0	307.525	317.446	281.289	0	6.49737	0	0	0	0	0	0	0	0	0	0	0	0	0	0	0	0	0	0	0	0	0	0	0	0	0
9.90_499.1244m/z	142.104	127.766	114.737	88.6799	63.514	64.7205	183.363	177.856	171.665	71.9459	44.9482	64.9667	105.71	86.9407	111.599	218.09	191.808	196.36	216.227	202.575	210.927	481.69	445.086	441.412	88.9909	86.5706	96.7062	0	0	0	88.8122	98.7634	72.7343	8.73543	7.74065	0	53.3041	61.9692	39.0723	27.0907	25.1294	15.7197
4.79_591.1141m/z	80.7915	71.8909	67.9771	171.675	167.815	173.956	103.003	95.3573	103.782	69.7447	70.5186	40.2302	65.4669	85.5705	65.4041	98.3024	110.625	102.394	87.3744	91.022	65.7065	89.6319	79.5491	77.0959	22.5571	28.092	31.6311	112.414	134.878	118.737	81.1517	92.7635	81.9349	149.565	138.903	148.534	285.47	277.296	237.23	99.4862	101.821	76.3967
11.92_287.0551m/z	133.306	144.407	153.574	113.223	123.923	123.409	111.459	88.1329	92.5073	124.795	136.099	137.375	139.875	130.796	140.42	244.441	241.867	225.467	117.856	113.483	110.552	52.761	48.3388	70.7906	103.29	95.9804	102.111	148.981	141.082	156.945	143.089	138.662	158.29	51.4358	57.0406	35.5814	92.8781	98.8883	100.445	109.894	131.273	121.253
10.49_516.6391m/z	0	0	0	446.509	439.975	450.622	40.4461	49.5676	45.0736	7.9363	0	9.93498	17.1914	15.9725	0	487.069	425.134	473.096	259.767	245.278	215.931	278.487	307.948	284.157	98.9561	97.1157	103.455	475.926	502.691	524.477	0	0	0	43.073	76.5004	81.5665	0	0	0	189.246	202.578	213.638
5.26_865.1980m/z	405.722	518.304	422.799	281.766	217.691	151.345	403.846	427.797	373.273	443.462	514.426	531.217	120.913	137.685	100.998	605.736	556.977	500.472	297.424	218.154	273.301	327.876	288.398	333.563	607.282	462.593	518.432	307.708	508.871	334.667	100.213	68.8917	60.9664	404.771	372.48	363.928	963.018	818.218	700.901	283.009	271.187	234.411
12.95_467.1347m/z	109.84	116.197	93.2532	7.00665	0	15.028	60.886	67.8712	62.4694	328.795	328.189	347.614	252.944	226.156	224.439	64.6618	72.2853	81.9041	149.335	145.65	176.425	62.1089	51.9773	47.0207	0	0	0	0	0	0	0	0	0	0	5.71388	16.3101	70.8122	78.3206	93.2603	0	0	0
10.83_917.2357m/z	0	0	0	157.022	118.075	128.378	234.004	218.996	247.403	297.495	302.07	271.364	1334.81	1301.25	1314.67	31.3506	6.12675	14.5179	932.773	922.063	916.591	40.2422	55.7072	47.5267	163.263	157.122	186.378	365.46	305.511	322.537	171.754	167.757	147.476	0	0	16.9454	0	0	0	7.12765	7.6602	0
2.27_295.1032m/z	38.9899	41.1049	33.9896	5.28474	0	11.8921	13.3135	24.7386	18.363	76.935	105.668	85.2134	0	0	0	65.9066	74.1104	93.208	33.6255	38.238	25.7532	31.3488	37.7444	47.5214	1490.58	1456.23	1515.42	41.6717	58.9566	42.0178	83.5023	92.204	73.8743	54.3774	66.7167	83.7138	36.9905	41.6862	34.8728	18.9691	32.9171	29.0484
11.48_462.2108n	724.013	742.523	758.993	67.3806	62.8645	46.4568	128.973	94.8178	93.5017	396.761	432.867	395.481	3721.58	3556.77	3448.1	453.789	440.212	389.003	918.201	867.224	859.801	360.18	325.516	319.666	397.483	362.097	369.464	5.12596	42.5129	0	0	0	0	115.17	85.9811	89.4603	241.95	262.908	239.561	67.5772	60.5964	56.0399
7.17_447.0929m/z	47.69	49.6621	63.3624	150.604	162.398	172.651	28.1061	50.5316	50.521	108.877	108.958	99.5843	0	0	0	27.7199	27.9807	27.7807	0	5.65048	0	12.2715	22.0127	27.9728	0	0	0	38.5036	32.2832	42.6493	202.129	215.78	232.056	101.943	101.439	111.683	5.84677	6.72446	0	57.3381	67.2859	56.8148
4.43_483.0779m/z	65.914	80.2032	92.594	0	0	0	178.282	206.791	160.392	193.075	189.677	181.372	73.2108	80.432	83.0013	374.795	402.93	388.897	111.321	123.422	128.329	503.221	475.138	470.552	164.328	150.728	171.904	99.4421	84.0013	106.653	183.734	153.86	148.142	44.1377	32.8377	25.9107	11.839	0	10.3308	71.6487	77.6931	63.9534
9.78_289.1113m/z	30.347	27.4149	40.8818	4.11341	0	4.64396	278.295	276.688	296.783	8.50776	6.03189	20.2249	17.7918	18.6292	13.9479	60.1794	67.2863	59.3863	25.8087	14.2955	21.5636	2.69477	0	0	52.8678	52.38	64.5376	0	0	0	0	0	0	2.05509	2.49186	5.34645	45.8195	42.4745	52.1092	7.60255	7.82865	2.11078
4.96_777.1295m/z	129.555	132.133	145.657	159.727	172.466	191.709	49.9591	22.814	30.7399	156.427	163.202	161.726	106.555	116.409	110.431	92.2669	73.4216	90.9385	78.0401	63.4059	73.5221	217.223	230.041	223.356	98.5396	94.7256	111.613	105.738	93.6894	100.298	131.519	133.413	135.443	108.373	105.751	115.081	73.7111	82.808	92.2256	151.398	135.067	154.794
4.54_323.1346m/z	82.3106	93.3414	84.321	104.247	103.188	97.409	122.672	127.402	125.802	228.175	251.865	197.981	78.5849	83.448	75.5596	92.031	83.247	99.8186	203.099	161.125	180.376	99.8714	94.5832	105.21	119.053	131.373	127.177	194.63	188.283	213.142	199.837	149.383	151.322	137.376	132.643	149.432	84.869	110.672	83.8733	161.938	139.7	169.121
1.15_565.0477m/z	2429.97	2368.94	2605.32	1959.86	1932.04	1899.99	2773.98	2789.07	2759.89	3311.03	3447.31	3321.56	2038.16	1944.62	1867.55	2601.36	2423.64	2643.41	1594.86	2439.88	2380.9	1971.2	1924.35	1882.65	2592.37	2579.77	2658.91	1623.3	1718.46	1558	1590.92	1684.38	1395.91	1762.16	1711.04	1727.7	1559.64	1578.6	1540.17	1306.57	1259.92	1191.3
10.78_435.1081m/z	98.3554	117.938	111.97	52.9778	52.561	67.4609	37.8966	61.0048	63.6983	16.7008	28.8631	48.5113	81.1385	64.544	65.302	367.809	342.413	346.501	149.153	144.524	145.469	38.3396	35.4763	37.3366	127.037	123.418	131.353	159.387	124.6	153.038	165.705	166.408	159.256	119.384	134.529	119.85	90.5226	69.7473	83.5405	105.853	123.701	106.507
7.15_565.1561m/z	147.729	139.101	129.959	6.83537	0	0	62.1873	64.1969	56.6946	7.39048	16.5067	26.0794	101.683	109.574	102.759	62.0219	34.0799	49.1548	0	0	7.36549	82.4311	82.2382	86.6415	71.1288	88.2218	111.119	131.055	129.269	134.707	15.8613	18.4767	37.0738	0	0	0	199.511	188.176	200.436	0	0	0
5.01_483.0779m/z	206.433	205.258	252.951	178.688	191.996	201.051	840.235	875.855	866.992	492.392	502.339	522.591	94.7267	100.439	103.372	349.786	358.322	399.522	114.373	132.403	124.823	1115.99	1060.28	1050.7	520.578	516.966	508.537	9.84623	6.6882	0	330.812	366.95	276.488	431.738	443.245	449.959	36.747	50.1758	32.3932	1474.1	1486.82	1511.13
9.97_291.1270m/z	5.71827	3.82954	0	0	0	0	363.657	344.677	341.123	0	0	0	0	0	0	8.46977	11.0778	21.8281	0	0	0	0	0	0	19.9806	21.3275	13.9387	0	0	0	0	0	0	0	0	0	4.49808	10.0125	0	0	0	0
7.33_641.2084m/z	230.097	256.006	237.15	118.812	105.142	119.773	133.698	129.237	155.305	91.2168	93.4524	86.5346	72.866	79.6046	53.2582	0	0	7.51937	53.1498	40.8416	54.4759	64.6495	59.3398	81.6469	156.464	166.208	142.741	632.253	610.974	559.815	641.272	670.675	596.277	368.734	356.286	357.659	186.982	190.215	189.359	188.158	183.519	206.927
8.06_327.1234m/z	106.621	96.3405	95.7509	6.61831	6.48936	12.8881	0	3.51548	0	15.7616	30.9333	25.7238	116.908	104.738	111.442	129.553	112.675	120.086	0	0	0	78.5177	60.9493	86.223	13.6693	9.11986	36.9905	13.9627	0	0	0	0	0	33.5519	28.5631	31.0503	0	0	0	0	0	0
6.41_585.2189m/z	154.762	140.33	131.756	69.7957	25.424	62.1645	156.764	197.621	176.364	87.7384	75.9773	87.7595	113.832	122.468	123.509	43.1535	25.6429	25.9127	141.775	139.854	155.568	230.011	209.649	215.942	316.486	255.804	304.805	43.2809	71.0328	70.1844	112.616	108.69	110.988	214.285	165.821	208.719	190.867	193.302	170.137	346.327	309.458	370.31
11.54_485.1963m/z	41.4767	41.7994	26.4246	0	0	0	0	0	0	7.30536	7.3632	0	102.469	97.1892	101.477	50.8136	52.4289	48.5235	67.6195	67.8655	69.0653	32.39	43.6444	21.2871	136.813	127.927	130.088	0	0	0	0	0	0	0	0	0	0	0	4.08397	7.16634	0	0
5.33_933.2523m/z	155.191	138.837	137.858	0	0	0	0	0	0	11.9439	9.39384	7.16533	16.2204	6.74278	34.6293	13.2543	7.5912	0	240.544	228.706	209.963	93.8333	109.078	94.579	75.1452	53.4224	59.5392	10.4342	0	0	0	0	0	0	0	0	44.5261	71.9023	53.079	0	0	0
3.98_345.0824m/z	51.9469	54.2848	43.2316	110.64	112.044	97.848	418.366	390.244	409.107	5.53997	0	15.2702	304.021	307.506	276.628	91.8721	48.9695	67.0411	85.7673	80.0418	72.0377	0	0	0	4.58545	0	0	49.4743	54.0414	42.1227	119.792	112.476	114.601	0	0	3.11455	111.224	112.027	127.701	54.1548	41.2884	44.0475
9.35_137.0242m/z	88.2127	111.959	92.3834	43.3354	38.1619	30.6266	42.9327	34.8432	34.2141	95.9477	93.3312	108.591	72.6715	79.0028	69.2939	34.7462	44.4108	30.3104	8.51546	8.90324	3.48271	43.937	35.3485	46.4694	74.7955	48.7169	72.6344	91.519	93.9099	75.1815	95.4828	70.2178	76.2114	81.5411	47.8849	49.125	37.99	39.3772	47.5589	77.058	77.276	70.5572
6.10_289.0354m/z	97.4856	93.0715	104.438	86.1694	99.3936	97.8546	88.928	89.2871	85.701	70.534	73.6168	78.7322	77.8919	83.9018	87.5445	104.166	108.501	109.856	56.2161	59.3119	47.9322	50.6878	48.5351	58.049	99.9889	97.6841	93.7464	136.944	108.455	122.41	125.181	127.247	132.097	87.8767	84.0282	85.9643	85.5278	60.5053	66.8133	83.538	76.0368	76.6527
1.21_133.0140m/z	286.646	283.955	314.028	234.558	217.023	220.518	361.713	356.776	346.649	370.778	404.058	380.066	189.904	183.786	184.72	390.9	364.699	350.011	198.007	233.731	214.379	358.324	330.894	313.334	129.07	105.513	114.356	241.38	237.985	193.483	53.422	76.0184	18.6503	41.4196	47.3971	52.826	195.419	217.949	207.575	99.4523	93.9754	54.6295
7.81_1017.2092m/z	39.5051	69.9605	65.906	70.9439	50.3764	45.3301	18.231	56.7355	48.292	62.6345	90.6288	87.8719	37.8421	58.0807	48.2503	86.3416	63.2114	83.0912	45.6432	74.1079	44.6332	29.0067	57.0135	44.1824	236.589	171.474	230.283	0	9.65652	0	0	0	0	61.2646	82.9117	46.5902	312.54	307.753	271.985	55.0386	59.339	48.3416
11.16_871.2299m/z	0	0	0	144.221	149.002	135.188	9.22466	0	0	0	0	0	0	0	0	200.942	207.032	233.599	0	21.787	5.5389	105.784	78.4111	96.0047	16.889	0	15.9187	11.9907	8.91214	11.7754	3761.24	4147.99	3605.64	0	0	0	0	0	0	33.5857	43.3192	18.0121
8.90_515.1192m/z	16.8532	9.87574	3.574	17.0941	4.31932	5.411	30.0189	24.7888	34.3853	0	0	0	14.594	12.5333	13.0414	36.5169	16.1554	17.5218	63.4653	56.9414	57.7081	235.551	231.851	219.179	0	5.52654	0	0	0	0	5.38053	0	7.57809	0	0	0	0	0	0	0	0.72666	0
8.10_425.0891m/z	132.929	131.471	144.701	205.499	191.464	212.17	190.096	171.916	168.219	233.077	231.269	233.373	161.835	122.664	129.081	168.866	190.565	189.676	226.769	239.003	219.059	75.8497	84.4781	102.035	154.374	190.227	137.416	227.042	210.498	240.596	218.261	212.111	202.829	169.838	162.899	181.618	221.131	249.305	226.219	182.93	181.441	191.946
8.89_609.1249m/z	0	0	0	0	0	0	0	0	17.2614	0	0	0	0	0	0	0	0	0	0	0	0	0	0	0	0	0	0	0	0	0	0	0	4.4052	82.8101	67.0804	65.0825	0	0	0	312.096	370.134	302.228
10.28_555.2236m/z	79.0565	88.0066	87.873	92.3723	79.6963	77.1519	34.8449	57.4692	34.9972	38.7688	33.0426	34.5502	55.4099	52.9117	37.5017	4.58645	6.5029	12.7827	65.6771	63.5938	45.0442	23.2274	30.9548	21.2087	193.96	214.159	190.889	91.2751	79.8158	94.2882	104.634	110.04	114.708	117.485	126.453	138.25	0	5.95146	0	185.481	155.43	162.999
10.59_917.2362m/z	0	0	0	207.206	205.783	235.643	53.9794	61.4455	53.2012	62.8079	0	0	34.8318	46.0121	54.8616	0	0	0	151.502	159.458	149.306	45.2706	73.0762	42.736	406.568	387.263	409.065	0	0	9.95237	0	0	0	0	0	0	0	0	0	388.718	398.747	400.468
6.30_800.0674m/z	157.99	152.584	158.894	110.788	98.0839	116.799	108.561	117.602	112.731	76.5304	86.6275	85.0783	155.978	137.684	156.666	182.267	202.624	179.488	133.546	145.685	129.282	141.27	159.953	134.862	127.768	122.653	133.567	128.358	123.687	108.171	91.9885	100.441	94.6984	176.217	168.264	187.834	169.995	150.903	127.28	150.824	173.494	156.219
9.26_385.1498m/z	54.9652	49.879	54.7098	112.7	88.5493	105.822	118.078	143.807	134.912	76.2744	75.2244	72.2263	41.5294	32.0654	31.0309	60.2252	49.6487	68.9974	81.5337	85.9786	84.5364	63.9572	55.3071	60.5929	67.6687	77.7764	91.6916	99.1064	85.996	102.797	77.7178	58.7482	77.7707	127.587	127.713	122.82	64.6292	54.1824	61.5942	99.881	73.5944	95.5489
6.90_631.1229m/z	31.8581	44.3387	55.7107	263.125	290.517	283.15	170.232	207.071	183.806	120.239	151.079	141.202	0	6.66167	0	6.20714	5.46452	17.8757	49.154	73.1789	49.9328	30.6786	39.4124	19.2019	0	8.58184	11.3282	28.2775	40.5388	30.7602	46.0635	26.2103	33.2624	235.774	280.456	233.731	0	0	0	344.644	353.594	370.014
9.33_601.6292m/z	0	0	0	0	0	0	0	0	0	0	0	0	0	0	0	0	0	0	0	0	0	0	0	0	0	0	0	0	0	0	0	0	0	21.0149	17.0299	0	0	0	0	317.636	257.335	240.675
9.38_539.1404m/z	0	0	0	0	0	0	0	0	0	239.529	261.764	231.129	0	0	0	0	0	0	0	0	0	0	0	0	0	0	0	0	0	0	0	0	0	0	7.49812	29.2405	0	0	0	0	0	0
8.88_609.6261m/z	0	0	0	0	0	0	0	0	0	0	0	0	0	0	0	0	0	0	0	0	0	0	0	0	0	0	0	0	0	0	0	0	0	7.43947	22.0594	0	0	0	0	166.38	180.353	142.099
9.09_593.0937m/z	190.375	174.425	178.196	32.3217	6.81606	14.6485	98.0042	119.161	129.171	116.736	140.326	126.644	189.646	216.769	190.042	87.8198	73.629	75.2543	78.5845	89.9264	89.7868	443.875	397.091	437.595	90.2829	66.134	68.8637	54.1392	20.6197	40.9005	161.1	180.32	162.317	45.5669	60.6496	59.067	98.4066	115	98.9559	116.676	106.921	108.507
3.34_609.1251m/z	119.766	107.365	74.5781	522.4	554.627	472.148	7.10718	50.8259	0	184.884	246.573	184.16	105.41	195.383	86.0086	36.3863	27.8196	19.833	0	0	0	178.149	136.392	243.539	0	0	0	271.41	377.61	300.88	7.22912	25.9734	7.34217	19.3611	74.9078	31.1637	356.763	342.179	341.97	5.96289	0	0
12.42_583.2185m/z	39.4732	50.0088	37.5192	137.57	129.954	128.594	25.759	36.5706	18.4841	0	0	0	12.9474	5.88353	0	9.49473	38.0489	15.1574	12.8837	5.46655	5.78272	35.4276	40.1511	44.3614	94.4016	94.2981	106.663	52.6994	67.5373	63.2773	291.151	266.692	190.156	66.2338	86.0988	69.8383	47.764	52.6953	38.6536	50.4496	57.8339	59.5164
10.88_524.1521n	0	0	0	0	0	0	9.91069	20.6807	0	4026.22	4005.04	3933.41	0	0	0	6.3247	0	0	0	0	0	0	0	0	0	0	0	0	0	0	0	0	0	9.76798	8.49968	0	0	0	0	0	0	0
7.25_585.2189m/z	54.4834	52.9261	54.4611	65.4998	57.4026	41.6131	139.718	149.846	138.326	270.663	262.826	286.022	62.8685	68.654	70.0211	0	7.29432	0	130.715	136.299	118.347	133.33	129.326	138.265	65.3057	63.5117	74.6809	183.023	180.391	217.545	148.09	93.9617	96.6711	80.1232	70.3683	78.6312	90.6879	102.261	91.252	139.775	161.727	131.578
3.66_471.9449m/z	12.3186	3.47994	15.8714	29.9324	43.8921	28.5723	0	12.9248	11.7501	0	0	0	144.847	136.411	133.146	0	0	0	11.887	14.6977	12.854	0	0	0	0	0	0	0	0	0	24.7969	36.81	61.2972	0	0	0	0	6.20322	0	0	0	0
6.39_795.1778m/z	3159.48	3582.84	3014.1	2151.08	1982.24	1813.31	1360.9	1655.74	1369.61	1841.05	2163.59	1933.4	4855.31	5780.78	4098.06	2692.97	2573.87	2234.43	6222.45	5965.23	5363.11	2077.94	2032.59	1972.91	3418.67	2236.62	2984.8	2091.68	2904.45	1758.43	2290.64	1946.82	1476.65	1978.86	2072.55	1729.19	4563.48	4455.18	3893.68	2787.54	2624.81	2582.02
5.99_865.1982m/z	2877.65	3212.08	2820.39	2251.71	1870.03	1738.01	2485.09	2555.39	2290.44	1954.17	2247.68	2264.59	1201.49	1218.44	1099.41	2638.2	2655.56	2464.52	1880.19	1662.05	1647.69	1857.07	1826.49	2033.77	3882.2	2990.93	3568.04	2225.14	3389.69	2410.78	1737.4	1409.8	1163.15	2744.2	2753.88	2647.08	4391.15	3825.1	3356.57	1899.61	1747.16	1720.59
8.86_729.1450m/z	105.776	104.862	139.669	26.9359	43.0575	23.3397	33.195	46.8527	70.9761	46.1013	50.5619	63.5035	40.2226	62.081	46.5097	86.6419	98.4646	109.704	25.8701	38.0725	30.7805	123.363	132.684	150.323	163.907	168.323	155.257	7.66345	0	0	9.68418	6.9658	7.15545	93.6239	83.5908	88.4503	256.922	256.77	238.68	73.5743	67.6431	55.2573
3.06_295.1027m/z	8.31806	3.88627	0	0	0	4.68247	0	0	0	0	0	0	10.0852	20.7433	14.2416	0	5.07821	0	49.595	51.8823	41.2288	0	0	0	35.2393	32.6171	40.8002	40.2766	31.0952	31.2809	50.6831	56.0077	70.7814	79.471	76.9591	71.6086	20.6403	18.1272	19.3806	17.5542	7.9748	5.37125
6.19_745.1408m/z	102.801	90.1228	97.8168	105.763	97.4478	108.343	68.0903	65.9553	51.8791	695.943	703.072	725.465	276.726	267.73	234.214	221.278	216.712	220.783	78.8718	77.1638	81.9547	184.448	192.754	181.226	122.946	100.549	118.709	33.4534	25.7654	38.2892	177.691	147.977	135.264	6.9895	0	0	50.5389	62.145	57.188	0	10.2294	0
8.99_441.0816n	493.876	517.86	505.218	98.6698	114.967	69.8276	352.26	456.673	425.713	304.106	234.444	230.145	243.007	255.943	241.244	206.562	171.002	186.466	295.291	287.683	277.139	620.12	646.155	595.286	154.023	107.092	150.733	104.743	104.556	78.173	191.09	170.531	159.63	7.43869	8.03519	0	79.3077	73.7041	85.8105	103.156	67.3521	60.5044
7.56_561.1403m/z	0	0	0	156.841	164.717	118.509	131.101	164.659	96.1592	6.32095	23.2695	0	66.0856	66.5445	46.6396	58.7633	62.3591	61.7141	13.7544	12.6936	20.1707	88.61	102.559	112.164	108.782	61.2711	76.2035	0	14.1056	0	0	0	0	105.113	107.297	110.029	191.365	162.788	123.42	190.306	191.579	144.212
4.13_623.1039m/z	33.8493	47.437	31.659	541.068	548.787	535.639	0	17.6448	13.3135	52.6778	63.8945	59.383	42.661	68.2731	24.0109	11.9636	6.31992	11.8346	25.3171	20.3331	9.48969	85.9431	83.8356	101.663	0	0	0	285.688	338.022	288.611	39.8913	27.3158	24.9044	120.236	101.116	75.3223	253.237	271.144	237.868	42.2518	76.1236	15.0846
9.32_489.1028m/z	6.15955	0	11.1537	0	6.16145	5.47028	42.6127	37.1504	47.41	78.4771	84.3189	100.827	60.2497	65.6078	50.1446	132.307	113.629	125.066	106.648	108.274	122.406	39.8226	51.3352	42.1464	0	0	0	191.24	150.213	165.583	33.0808	25.962	18.6936	0	0	0	29.9837	45.5089	39.2603	6.00027	5.95381	0
5.12_881.1929m/z	156.007	141.829	125.337	129.159	134.487	100.209	171.4	201.357	145.308	102.918	107.543	118.408	100.403	112.169	105.577	120.189	130.063	141.478	97.1415	105.774	85.6278	73.1922	74.365	65.9918	102.543	67.8348	93.6757	98.8234	111.006	124.772	162.435	171.914	128.496	157.792	142.827	116.856	291.885	256.502	285.112	82.8136	67.4454	73.9085
3.44_323.1345m/z	102.961	90.9779	95.9565	127.299	134.861	150.041	163.686	208.575	170.209	110.353	105.997	117.594	140.042	132.938	154.32	149.873	162.415	162.443	122.313	140.406	132.458	105.334	105.518	96.4368	127.842	122.769	135.122	144.346	127.288	146.423	164.935	158.072	155.047	85.2899	78.9482	90.065	127.291	146.698	142.964	171.114	134.888	159.784
1.35_175.0247m/z	367.612	310.215	309.764	473.214	467.371	423.536	908.979	915.717	798.176	639.941	647.84	624.316	505.563	486.537	424.969	520.678	531.762	471.882	501.502	549.727	526.971	612.477	619.75	554.741	517.806	486.465	429.062	535.337	423.211	418.034	525.014	472.904	444.29	689.343	526.943	529.539	310.836	261.028	183.94	732.315	750.018	652.935
10.80_739.1876m/z	0	0	0	0	0	0	0	0	28.7052	818.493	833.145	773.081	0	0	0	135.474	103.852	118.842	0	0	0	0	0	0	0	0	0	0	0	0	0	0	0	16.7836	25.1591	0	0	0	0	0	0	0
1.72_191.0194m/z	375.95	356.721	375.328	331.103	280.103	268.541	1267.15	1219.79	1310.94	451.13	414.464	384.531	381.645	338.38	343.571	706.654	642.211	644.936	298.422	309.352	278.194	737.049	644.018	587.73	167.258	134.753	148.951	145.413	105.323	105.627	9.01584	39.5437	1.37646	78.8818	68.1728	93.105	104.348	108.669	90.6664	109.224	107.883	71.0782
1.30_173.0452m/z	79.322	76.418	64.8662	28.6402	31.4615	20.7477	66.6813	66.8534	63.8361	71.1088	81.7075	90.2489	49.1802	57.5016	39.5819	55.4818	51.1011	66.6914	25.494	33.8476	36.5841	63.385	62.5638	63.1008	58.9301	61.5806	60.7802	97.4555	85.3724	82.7443	37.7091	29.4634	25.8789	48.105	41.3509	32.136	50.1052	47.2868	43.4881	40.2272	45.736	41.0174
3.11_301.0926m/z	69.3997	57.1627	46.8926	13.3765	7.96599	10.5954	34.8911	42.8735	44.503	89.6529	72.2853	86.3506	60.2389	63.465	64.4359	30.1749	22.9721	19.188	33.9937	44.2721	34.0271	54.3958	55.7573	37.6059	26.5038	18.6483	5.17952	82.6418	66.8583	92.8491	59.2657	46.4438	55.2836	7.96243	5.62143	12.4254	107.838	108.683	104.95	21.742	25.5746	16.1915
6.34_520.0734m/z	1618.55	1663.87	1674.12	1773.03	1908.54	1964.43	1624.93	1547.83	1510.25	1981.67	2110.03	2295.99	1670.15	1577.36	1734.86	1622.87	1703.58	1871.46	1649.4	1613.36	1639.17	1819.26	1900.84	1888.18	1779.04	1934.05	1771.11	1822.52	1921.72	1878.83	2370.59	2434.29	2344.59	1687.04	1773.2	1826.52	1406.49	1525.66	1590.65	1562.59	1616.88	1706.23
2.15_180.0661m/z	24.4908	11.9906	23.0464	42.1794	11.2983	17.098	44.0051	48.6047	30.5005	9.57245	10.8922	12.167	9.52066	19.3931	11.7004	14.4745	9.29561	10.1217	11.1729	18.2936	4.95623	3.99716	0	4.39322	51.9264	28.0086	32.6176	0	0	0	11.4252	8.71902	5.38645	0	0	0	0	0	0	0	5.58389	0
8.12_551.2717m/z	0	0	0	16.9192	6.03976	0	0	0	0	15.9233	0	0	0	0	0	0	0	0	40.4753	51.7243	44.3117	0	0	0	124.756	99.388	125.87	65.4637	57.6803	58.486	0	0	0	6.17518	0	5.20132	0	0	0	58.4742	61.1713	65.8481
4.99_387.1290m/z	107.395	140.76	69.9921	14.4223	0	0	0	0	0	68.0028	84.2261	78.1219	14.8186	40.2582	29.7459	108.192	99.374	84.7381	35.5277	27.8647	29.275	57.2187	65.357	64.0955	274.661	174.604	266.511	29.5305	130.168	20.1505	68.5059	34.8983	36.6126	56.6023	78.4553	61.2954	102.173	75.7102	65.3932	59.4026	69.3292	88.9724
3.68_218.1033m/z	46.8935	48.3586	58.8242	42.6774	38.9544	31.3292	131.248	148.662	142.544	67.1326	76.7845	79.0858	17.3364	11.3054	5.46839	16.1261	25.0322	6.25002	46.9908	35.3632	36.1217	75.3208	57.8331	63.8298	76.7791	58.8686	72.1381	65.7237	72.4916	63.1065	142.486	127.157	133.675	57.0996	58.4794	34.3939	37.2339	39.4282	37.5744	48.4187	41.2763	46.1984
13.52_169.8763m/z	309.809	313.187	306.598	339.085	386.827	384.798	382.791	359.615	364.68	346.83	375.951	378.619	307.703	302.109	310.493	308.416	309.134	339.343	315.921	320.796	331.393	315.232	317.151	314.313	340.727	372.794	329.677	424.355	416.49	404.548	385.008	390.902	367.52	399.625	393.548	411.569	303.398	310.597	313.641	357.172	386.455	396.643
1.52_272.0886m/z	123.861	93.553	95.2209	56.173	48.9457	35.4738	216.909	247.444	263.106	150	136.703	161.657	106.967	119.443	113.49	92.4059	145.368	123.271	85.4028	75.712	87.5526	98.6811	108.76	126.388	268.784	257.992	244.844	95.4574	92.5391	89.4989	101.082	83.1578	96.3073	113.719	64.5548	76.7022	117.014	83.5001	75.0804	66.9015	87.2816	112.118
6.69_577.1336m/z	329.362	377.36	328.019	303.957	263.218	235.796	297.429	312.286	285.088	199.19	224.497	206.161	147.772	215.652	149.42	346.808	333.37	322.624	291.354	287.63	273.101	270.401	236.534	265.234	446.975	350.625	381.239	275.739	367.277	281.58	249.854	206.44	185.004	340.427	356.897	320.058	562.188	500.833	427.444	214.934	201.312	190.419
6.09_787.1932m/z	138.684	140.426	143.184	126.568	151.221	134.261	225.706	263.167	244.492	71.2248	81.2394	100.141	83.623	71.8768	98.6521	61.9131	51.4203	73.4793	80.3733	74.6597	84.6968	94.4766	116.272	95.6949	38.542	0	23.6491	248.751	191.582	245.096	0	0	0	122.488	98.2538	154.716	439.943	464.471	455.337	35.5201	24.5519	43.3391
7.61_399.1657m/z	0	0	0	9.50843	0	0	204.882	199.156	173.05	6.50298	14.6463	8.81044	0	0	0	12.1046	0	6.22894	5.86005	5.7866	6.93984	0	0	0	0	0	6.92575	79.6203	55.9918	74.7787	0	0	0	0	0	0	0	0	0	0	0	0
7.01_305.1056m/z	29.2941	31.1428	30.4284	30.4739	35.475	30.9386	202.154	202.656	190.047	50.3923	45.1777	58.0972	17.4773	28.9405	23.8943	61.6509	68.3812	65.0287	53.0426	49.3737	47.7015	7.62069	13.2808	16.8417	21.4371	22.6828	35.7357	49.4136	34.359	52.2274	10.5606	2.88252	16.9812	23.7989	21.0498	22.8481	25.8308	25.9687	28.9005	41.9679	40.0737	36.5243
10.99_463.2549m/z	7.66877	0	0	0	0	0	0	0	0	21.8082	12.5933	0	16.346	20.6784	14.5073	0	0	0	0	0	0	243.316	197.742	226.102	0	0	0	0	0	0	0	13.6491	7.87502	120.871	133.488	123.6	0	0	0	0	0	0
6.20_933.2527m/z	0	0	0	15.6018	11.596	0	23.2477	0	9.25463	0	0	0	194.21	188.133	188.676	0	0	0	53.0966	66.4298	37.4324	0	0	0	118.872	137.25	149.622	0	0	0	0	0	0	12.7558	7.24669	0	0	0	0	17.5581	21.0386	13.736
5.28_293.1244m/z	9.91103	8.25462	4.10077	6.1204	0	4.89083	20.1531	43.0004	19.6369	0	0	0	0	0	0	0	0	0	16.6126	3.62775	6.43341	0	0	0	67.6837	57.6894	63.3334	41.2766	43.4742	33.122	0	0	0	22.2939	0	18.8744	62.161	63.6046	66.4412	4.69135	11.6453	7.31703
3.76_319.0461m/z	84.5561	76.7564	81.6113	69.971	68.5555	89.2803	34.724	48.2257	49.4471	82.2972	64.887	76.0869	49.5681	46.9819	35.3055	61.4981	58.6756	51.4651	55.5678	70.3312	47.6921	36.6118	30.9992	22.0852	43.4996	45.125	42.015	101.302	87.5125	105.146	68.3464	84.586	67.3887	87.8441	80.4839	63.4852	119.664	115.218	155.548	79.3954	63.6057	72.3843
9.61_499.1248m/z	142.473	151.187	141.28	58.5793	43.4681	64.8573	143.395	117.913	116.001	73.9855	66.6975	53.1323	71.8432	75.7136	52.1139	149.085	165.714	150.933	148.207	160.325	148.358	346.124	338.369	355.833	48.6905	58.9599	73.9399	6.26769	8.92795	0	72.2385	77.9774	64.9462	0	0	7.13631	36.3159	37.6166	28.0046	43.1741	46.6623	44.0082
6.77_529.1571m/z	11.0893	12.3187	15.6394	22.4916	13.6367	18.8246	66.1055	80.9647	66.8688	7.62745	6.76188	3.38621	55.9128	37.3791	48.3876	18.5263	26.0354	20.6204	102.312	127.097	122.735	5.8315	8.47474	1.18116	17.4763	20.2429	31.964	0	8.52345	0	0	0	0	0	6.89992	0	88.8971	83.8844	86.9488	48.1494	46.4258	34.4894
7.78_623.1405m/z	0	6.00069	5.85486	92.0667	81.529	91.2709	36.9843	27.6715	18.6608	0	8.38839	0	7.077	5.08268	23.5814	0	6.71687	4.56458	40.6977	45.6044	31.6887	0	6.2369	0	0	0	0	127.831	126.44	108.727	67.6744	65.181	70.1038	147.108	106.186	110.772	266.267	283.696	298.308	110.958	94.4475	90.8143
5.68_577.1352m/z	15279.5	16887.5	15095.7	14511.3	13061	11729.4	14780.9	15347	13692.1	10541.6	11859	11588.2	9443.29	10119	8796.26	15540.7	15787.9	14931	14458.2	13400.2	13119.4	11582.1	11259.5	11955.7	19978.3	16044.3	18318.9	13620.9	18737.6	14288.2	13277.4	11253.8	9915.17	16761.7	16717.9	16355.9	24183.3	21851.9	19323	11625.2	11012	10598.2
5.21_343.1036m/z	72.6081	58.6115	70.1583	18.1692	26.4519	7.0714	5.83127	5.97437	6.44802	56.4189	70.5173	56.7764	0	0	0	10.5642	0	0	3.83151	9.64599	0	52.2226	58.688	48.8447	62.6486	58.4692	67.1594	16.6919	7.4935	13.812	114.843	121.057	127.278	0	0	5.6573	24.0119	10.9256	14.6628	0	0	0
1.01_342.1163n	16216.2	19444.9	18064.1	34241.8	35733.6	35200.2	15468	17346	17294.9	24484.3	12979	22998.1	18116.7	20014.7	19909.3	14371.5	13662.1	7097.9	10692.2	20630.5	17533	21843.2	22602.5	23520.2	52481.8	46699.2	42929.5	50445.9	29097.9	47955.7	24344.6	22023.3	38402.8	65579.1	56803.4	61113.2	32909.3	32263.7	34265.9	53549	57497.5	55261.5
7.98_357.0976m/z	105.262	119.862	115.247	58.3462	90.7195	43.4976	44.4083	73.8198	44.773	124.585	125.833	95.5704	159.504	184.255	166.32	95.8023	86.5674	101.46	116.609	115.33	90.3177	176.257	184.906	191.942	48.3324	23.4595	41.8962	69.3375	85.9019	66.1974	68.2242	31.4832	26.8717	46.8189	28.7925	24.6329	164.798	222.689	177.952	51.5667	33.275	34.901
5.69_425.0875m/z	268.238	319.831	280.638	301.601	236.573	224.541	256.169	279.854	260.868	138.368	191.296	167.631	164.08	178.125	114.027	284.011	300.191	288.414	256.372	260.933	279.773	196.006	186.725	228.889	421.752	321.131	388.907	276.336	372.658	270.928	257.555	213.548	192.855	337.858	321.154	315.139	497.124	492.092	429.41	226.444	207.356	192.904
7.14_903.2416m/z	71.023	83.9182	56.7803	0	0	0	0	0	0	8.01151	7.89664	0	4.70674	16.7591	0	0	0	0	0	0	0	86.4387	124.816	108.57	0	0	0	0	0	7.99616	0	0	0	0	0	7.67163	144.846	140.333	166.625	0	0	0
8.57_573.2340m/z	79.0911	70.0243	82.3711	49.8762	55.2978	37.3016	118.461	115.576	137.733	143.003	155.004	139.552	51.4393	44.7604	61.2332	0	6.08004	7.169	91.7316	118.247	121.189	210.126	225.484	209.349	72.8738	69.9211	88.3522	92.918	84.3964	104.303	104.019	107.147	83.6947	62.3854	67.047	84.3296	143.672	140.66	137.546	75.8397	90.956	84.0742
13.77_213.1494m/z	153.544	162.885	156.202	174.031	167.322	196.756	0	5.68737	15.1375	371.886	318.528	342.704	176.069	170.288	167.969	101.393	113.022	106.021	23.7641	24.008	13.8395	30.0074	30.9825	17.5803	142.045	146.011	133.511	39.1449	27.5251	35.4377	87.812	87.2696	87.9871	196.962	183.678	197.098	51.673	57.7967	61.2821	76.5394	95.9662	73.4706
8.31_775.1499m/z	6.51649	0	0	52.6342	49.2794	67.3711	8.73123	6.33554	6.76502	7.42959	0	0	0	6.2845	0	0	0	0	0	6.12927	0	0	0	6.52997	0	0	0	45.8721	47.2739	27.2734	102.3	116.704	99.8496	51.9865	50.8965	31.1612	176.16	240.476	195.935	55.9744	43.2534	47.4447
6.26_378.9673m/z	448.788	461.585	434.514	484.942	474.251	460.049	516.971	493.842	502.886	386.369	400.415	404.294	485.72	415.163	453.814	472.621	439.728	513.894	477.405	424.152	479.33	410.805	386.629	411.628	429.629	444.725	463.802	568.065	528.245	553.324	409.987	406.755	402.125	557.746	540.494	568.841	493.628	459.716	457.715	539.151	520.526	573.979
6.36_453.0461m/z	2008.54	2077.09	2130.64	2153.66	2382.4	2450.6	1856.69	1879.84	2071.73	2536.02	2750.21	2727.42	2048.7	2023.45	2236.6	2124.02	2449.58	2468.15	1955.6	2024.41	2149.2	2364.55	2489.13	2596.42	2261.53	2756.85	2456.19	2208.29	2438.49	2373.97	3138.13	3221.29	3189.61	2008.29	2169.62	2292.74	1726.81	1807.46	1907.59	1926.02	2058.06	2201.75
3.97_481.0981m/z	132.051	141.946	135.842	106.513	87.7307	89.7296	84.0914	77.9227	61.0584	44.0341	8.10368	23.9012	149.532	156.326	153.193	49.6067	51.2221	40.7461	133.931	140.768	137.697	108.489	92.323	93.1737	57.7691	63.5887	62.7952	103.214	119.673	113.618	69.4948	84.121	61.3632	145.138	140.393	139.337	196.295	218.558	229.976	114.545	126.225	116.093
4.12_708.0419m/z	12.8007	5.45643	4.2453	560.359	543.724	523.206	0	0	0	31.0312	17.5536	17.8907	12.8107	10.3473	0	0	0	0	0	11.3756	0	40.679	27.8099	67.2532	0	0	0	253.002	304.877	240.226	0	9.76075	13.6313	34.5837	38.4103	13.6033	230.333	257.442	243.486	7.83004	13.2548	0
6.00_881.1921m/z	88.8845	130.903	77.8207	88.5617	88.1644	86.3517	72.4064	77.5907	71.7997	59.4142	77.051	71.1527	144.565	207.464	125.088	112.494	125.344	90.253	66.134	58.9922	48.3259	50.1146	64.6811	57.4104	142.634	81.0204	151.141	69.5852	109.419	67.052	55.3602	39.7608	37.4581	67.4339	97.8876	74.0549	207.048	173.375	162.226	31.9003	28.3402	37.8813
5.46_293.1237m/z	24.5422	27.9344	22.7914	29.9902	17.4504	33.6551	30.2611	31.3067	36.2865	5.826	0	6.48552	0	0	0	0	0	0	18.3411	10.7376	17.0183	19.4535	22.3738	14.0886	68.8455	57.657	69.525	38.1098	18.522	37.2146	0	0	5.21403	22.6151	13.7345	20.4608	29.8206	15.8272	25.4797	0	0	8.43419
7.85_745.1401m/z	112.913	112.83	118.592	65.3772	41.0244	67.9021	35.4346	19.8862	36.0868	51.8105	46.0412	53.2298	93.6012	108.618	100.431	106.645	94.993	97.7928	9.55863	14.1211	7.89969	244.828	246.032	231.076	136.511	138.972	140.492	0	12.3839	0	20.7401	36.1682	7.87786	66.9864	48.1571	59.8514	99.4255	103.34	108.211	80.5544	101.319	110.631
9.37_440.5754m/z	29.9527	34.0509	20.5299	0	0	0	33.2697	14.5066	30.7473	0	0	7.22163	7.11846	0	0	35.4122	27.7334	8.32883	0	0	0	28.6429	23.3142	22.8382	28.0983	8.76898	6.24686	0	0	0	0	0	0	0	0	0	40.9335	45.5673	47.6005	7.78714	0	0
1.61_215.8700m/z	229.815	233.299	246.615	258.589	294.451	291.058	254.357	255.45	236.166	248.689	274.671	270.298	223.752	211.137	228.852	226.588	222.637	225.727	243.077	240.493	243.411	208.936	230.185	232.272	246.189	278.41	242.366	294.093	298.754	316.782	288.577	302.706	273.515	294.746	284.335	298.545	231.667	241.431	214.451	284.069	286.401	275.381
5.11_777.1290m/z	21.0277	28.7482	39.03	255.354	255.661	243.064	0	0	6.66167	60.5355	81.0908	55.2689	7.06334	32.913	0	0	0	0	0	0	0	153.653	139.153	168.62	0	0	0	88.4747	84.9934	113.816	17.6234	38.7589	0	9.02303	0	0	82.4089	96.1036	86.237	0	0	0
7.40_865.1973m/z	1736.56	1926.07	1708.98	1573.6	1145.51	1102.32	1431.22	1581.23	1312.38	1237.8	1297.32	1322.48	858.267	1052.76	844.324	1652.35	1620.57	1478.35	1451.43	1342.72	1235.34	1200.39	1188.86	1316.94	2449.69	1870.44	2148.89	1374.44	2008.25	1382.37	1171.75	816.524	731.904	1540.84	1667.68	1536.83	2904.2	2527.7	2254.97	1134.79	1004.36	988.714
2.91_467.9308m/z	25.9694	20.7882	22.7249	17.8745	10.3514	8.59542	0	0	0	0	0	7.80188	18.6095	35.2798	24.494	5.38551	0	0	0	0	0	74.2804	57.9978	55.7461	0	0	0	5.84212	0	0	31.75	32.516	39.7014	0	0	0	38.0435	33.7021	43.3926	7.14985	0	8.92122
6.33_636.9275m/z	2958.86	3038.25	2867.43	3274.96	3584.27	3440.52	3321.27	3064.34	3128.75	3505.98	3716.87	3616.32	3029.74	2638.54	2734.55	2940.52	2895.96	2839.38	3008.92	2888.85	2908.47	3069.11	2983.27	3028.77	3186.72	3338.69	2998	3741.95	3581.19	3566.98	4033.18	4042.35	3504.95	3446.14	3224.03	3130.61	2929.46	2789.11	2599.47	3214.31	3104.74	3079.66
8.09_447.0926m/z	444.654	446.194	449.98	128.842	140.215	161.071	26.684	22.9881	26.5578	46.6152	53.5425	55.7713	55.8277	68.2261	58.3136	99.5129	101.851	97.6315	60.2247	70.0423	73.2611	268.511	249.342	251.616	154.431	123.499	122.277	12.8611	0	7.24796	63.8895	62.7169	80.094	19.9793	5.64377	30.4675	48.3208	58.4345	44.3616	69.0077	82.6607	80.2477
2.97_331.0669m/z	0	0	0	0	0	0	0	0	0	0	0	0	0	0	0	0	9.01189	5.42128	0	0	0	0	4.60696	0	0	10.5806	17.4371	0	0	0	0	0	0	24.9964	19.735	14.6486	0	0	0	115.479	99.8245	101.664
11.03_201.1131m/z	2608.96	2651.18	2730.63	2788.16	3208.59	3141.78	3333.2	3003.29	3082.32	2778.04	3133.24	3147.96	2697.23	2421.26	2621.21	2623.82	2599.1	2766.01	2753.08	2629.43	2869.88	2567.92	2501.96	2535.3	2798.84	3020.17	2751.3	3526.43	3734.28	3482.74	3147.28	3377.04	2970.25	3163.88	3243.67	3321.82	2564.78	2633.67	2670.24	3102.7	3241.94	3193.38
4.58_609.1244m/z	24.6135	23.1349	35.6297	362.018	351.209	315.078	0	9.04333	16.1799	40.0149	55.075	37.1384	31.5474	62.5462	31.3767	0	18.6304	12.2604	14.3867	27.5349	24.2498	61.5226	52.4293	73.2722	0	0	0	231.938	181.773	224.733	42.6647	36.9364	27.7647	66.6992	61.6541	71.4842	172.753	173.051	164.856	33.0187	46.489	15.3835
5.53_287.0560m/z	23.5074	39.8986	31.0844	19.1215	12.3962	22.5038	0	10.287	7.05483	11.6897	17.6416	6.59541	33.8413	31.997	28.501	36.8126	38.8155	29.0351	11.8387	8.68788	6.77043	25.7771	21.649	12.8334	84.1021	80.3936	92.1287	30.8036	19.9191	25.5641	0	5.49676	0	0	0	0	16.4348	6.2385	16.7129	34.4753	21.6113	36.7521
6.50_865.1982m/z	1533.03	1780.46	1534.43	2081.94	1736.01	1527.13	1555.69	1569.78	1409.36	1260.92	1368.89	1291.88	1221.3	1359.01	1205.33	1884.8	1916.9	1849.47	1919.03	1811.8	1760.35	1268.42	1279.09	1388	2666.69	2154.92	2389.71	1791.65	2468.73	1874.38	2250.05	1804.7	1592.75	1879.96	1977.66	1877.87	2981.12	2647.01	2263.45	1543.79	1511.26	1390.89
10.10_433.0840n	359.157	413.53	361.69	48.7351	18.8506	29.78	295.072	333.435	371.742	65.7019	65.026	81.2661	42.336	36.4366	49.8224	219.156	213.673	227.191	120.155	96.4066	107.721	443.913	431.237	371.726	189.948	166.765	209.564	41.7127	12.3321	46.5587	43.5996	19.4408	85.403	17.4547	7.77286	0	146.888	166.51	210.593	67.2762	73.7339	69.6836
5.13_759.1203m/z	99.4243	73.564	94.3472	552.441	592.028	505.98	6.63791	17.8884	6.44846	148.146	222.301	169.969	29.6009	107.912	28.7926	37.0932	13.5256	13.5097	0	6.19145	13.2448	364.772	358.987	418.957	16.8101	0	0	232.222	320.759	241.885	129.751	158.179	119.348	35.7268	29.4647	26.0438	176.271	195.088	216.025	13.7196	0	0
5.93_193.0505m/z	9.13933	9.32226	11.1818	29.104	41.9778	28.8951	48.2802	43.067	49.7006	6.02447	5.76904	0	17.6613	8.85652	8.47549	0	6.00727	0	25.1015	29.7939	43.0764	15.9932	18.0313	14.6191	21.0324	6.27113	23.8002	100.904	92.6304	93.9982	83.4008	86.675	85.3503	61.4672	72.7213	55.2244	13.0705	10.1957	15.4142	59.9579	47.3554	57.0828
6.74_137.0241m/z	3.65277	0	0	16.3376	15.3907	17.7107	0	0	8.66571	98.9064	104.138	105.244	68.1925	73.6729	74.6078	60.5521	57.6342	57.4372	9.74969	9.28564	24.4987	6.86474	0	2.79919	0	0	0	0	0	0	5.68473	11.0381	0	0	0	0	9.27124	15.6435	0	0	0	0
4.69_141.8680m/z	1022.8	936.374	916.76	1044.24	1102.29	1056.75	1280.65	1066.54	1179.21	1065.52	1093.94	1114.27	1016.8	860.143	923.129	915.583	903.986	928.875	1070.66	946.962	983.855	960.284	893.468	898.629	1054.25	1106.62	969.799	1280.8	1242.67	1285.57	1170.62	1152.34	1075.7	1214.36	1161.43	1108.55	942.461	894.083	833.492	1137.88	1097.28	1083.63
4.94_404.9939n	2963.66	2772.01	2653.56	3069.45	3258.55	3144.58	3083.16	2851.04	2749.5	2970.19	3095.07	3111.65	2805.91	2607.58	2556.5	2673.01	2942.96	2730.19	2900.45	2668.99	2767.74	2514.14	2592.85	2455.97	2495.34	2685.79	2423.41	3551.07	3538.22	3371.89	3117.3	3148.17	2870.29	3400.87	3237.3	3127.82	2844.31	2690.63	2425.58	3087.93	3086.58	3005.86
1.79_217.8648m/z	474.525	464.58	502.799	523.395	613.212	603.447	595.585	528.071	533.724	526.343	558.46	559.723	489.445	452.544	497.381	461.194	497.506	517.336	509.492	448.767	493.906	450.233	482.208	475.818	501.143	587.98	530.856	640.224	664.675	643.217	605.618	635.162	597.968	582.572	628.021	627.547	487.751	489.214	469.583	547.351	588.923	620.022
7.92_449.1085m/z	333.922	309.79	290.229	68.9757	52.6184	12.0878	5.82545	0	0	0	5.78607	0	115.161	119.832	114.629	23.2053	5.63802	0	224.218	224.571	227.995	225.275	213.004	213.278	85.6962	74.9309	80.7892	0	0	0	21.464	8.12837	15.5276	53.5855	0	20.4429	7.57074	18.24	42.7864	81.6575	82.6106	56.4849
5.37_221.0816m/z	15.3509	13.3939	5.87473	13.9984	12.5389	10.1217	28.114	24.3478	26.5822	4.16031	0	7.47993	18.8928	26.5045	6.78457	40.7272	44.5837	21.5489	21.3056	34.5731	25.7633	11.7431	6.3172	17.5968	13.1551	14.2764	7.02543	4.85753	15.8544	7.78042	0	0	0	26.295	31.9927	6.5871	63.8983	44.76	51.5493	5.39355	4.64324	10.6619
9.31_161.0243m/z	28.9526	35.7323	32.3499	36.0338	24.1868	12.2205	11.7655	0	12.9231	25.2948	33.0741	25.3685	15.5623	19.4501	10.43	97.3264	102.053	98.0856	71.9176	72.6439	65.7518	3.43753	4.59155	5.21314	38.1178	18.9315	21.6146	85.8763	87.8397	81.9686	169.239	164.091	148.792	33.7586	44.7585	32.9393	14.7903	12.4605	20.4944	13.231	11.3793	11.0114
9.81_451.1036m/z	108.132	100.668	90.5423	62.4808	59.6104	52.4881	8.95241	27.0286	19.6943	0	8.31573	6.18729	19.0333	18.251	15.9699	67.1214	49.5536	52.5044	73.8784	78.2642	55.2477	54.8815	45.7777	61.19	128.038	67.6211	91.1167	81.5545	56.4651	81.8389	70.6272	53.4296	76.1373	110.501	96.8369	105.915	39.8218	29.1782	17.5403	8.06996	29.919	17.1898
2.32_217.8656m/z	362.221	370.089	371.487	407.825	460.728	461.866	456.21	414.035	425.258	394.141	408.02	464.109	378.96	345.479	371.711	351.13	386.972	384.384	376.118	370.835	395.08	335.677	359.153	373.445	387.925	448.071	395.868	463.44	501.808	516.508	434.769	454.131	430.402	460.126	479.062	476.741	379.237	373.391	357.132	409.434	459.338	461.759
2.68_343.0459m/z	46.6792	31.7083	39.9528	52.5746	34.7433	46.6282	7.83817	11.56	12.0223	55.5098	41.6286	37.019	43.8835	55.1599	47.0223	71.2481	67.0233	48.3583	71.7839	75.2712	69.4538	5.00312	5.25382	0	13.7355	13.5745	20.782	74.0625	55.4517	79.5853	5.95484	0	0	41.0562	36.6649	32.7987	76.9486	55.6887	80.3855	5.19664	14.0798	0
6.53_949.2464m/z	134.225	98.5172	119.222	9.64972	17.3404	9.53336	54.1216	65.1904	53.3872	41.0108	28.3024	34.9369	84.3648	74.6656	100.052	17.3745	6.64175	0	36.0094	49.4218	33.6091	114.063	96.3168	114.261	30.2885	0	17.9828	5.69889	15.7964	21.0686	0	0	0	21.5689	0	13.2185	115.66	136.334	125.661	0	0	0
6.71_577.1342n	369.786	463.888	325.811	552.337	420.949	334.752	269.24	362.06	287.152	269.979	284.296	220.907	263.996	301.748	244.318	486.843	436.633	427.994	468.413	429.027	397.525	365.011	339.494	358.665	782.919	553.859	625.513	304.019	563.753	362.43	506.454	411.923	349.86	516.179	474.718	446.34	1044.38	837.999	681.689	380.616	322.925	310.198
5.78_593.1293m/z	136.179	187.65	139.797	214.01	169.513	199.966	143.738	148.215	111.627	125.451	126.822	132.303	121.932	152.601	114.873	178.236	179.472	170.801	145.033	148.12	143.751	117.85	129.827	117.71	186.106	142.264	168.373	143.407	198.573	165.899	165.827	127.018	126.21	192.529	182.154	178.688	313.458	294.813	255.841	146.526	114.835	101.193
5.44_593.1293m/z	11.6421	5.14801	13.1652	32.5008	29.693	49.8386	0	0	6.09666	149.578	166.207	160.922	86.5682	99.5814	79.6208	49.0711	68.7596	51.3914	23.11	16.3152	35.4752	0	0	7.62609	0	4.7784	7.19228	23.3861	8.08315	0	25.0063	32.5952	15.928	0	0	0	6.13904	15.2298	0	0	0	0
8.75_723.2360m/z	47.6476	25.6577	47.6205	63.3037	51.1642	23.0633	0	8.54104	12.0096	69.7309	49.806	56.7272	30.4609	49.8498	25.2682	31.4185	17.1618	36.478	56.7446	62.4133	51.7455	80.5076	50.1916	77.6627	88.4253	116.905	122.688	94.3156	116.66	100.207	0	8.33057	0	136.984	96.1093	75.3908	82.8809	99.4282	102.437	82.4991	89.3522	60.2957
5.52_865.1983m/z	374.215	432.939	370.838	468.553	323.652	306.411	254.539	317.708	246.221	293.639	313.965	242.896	217.378	208.358	156.189	356.687	360.928	326.889	313.924	245.563	230.543	223.337	199.966	235.339	731.221	529.163	650.943	342.837	524.627	355.959	403.762	264.537	222.773	355.171	364.954	311.743	655.969	491.567	436.194	307.888	275.174	232.061
4.90_700.0284m/z	589.426	517.531	557.705	617.142	647.661	610.644	643.076	550.296	649.263	621.793	632.717	616.692	554.14	518.193	522.027	512.475	563.07	546.243	628.301	562.767	552.292	466.223	445.372	479.001	589.975	553.137	485.225	732.359	679.459	718.769	672.753	575.967	571.82	674.458	653.995	636.796	549.496	494.11	506.794	579.517	570.235	594.109
5.75_865.1979m/z	67.1578	67.4084	72.6491	129.542	79.4862	57.9594	55.6832	56.1477	45.1456	39.045	49.695	37.9915	55.313	71.4294	48.7618	115.136	78.4073	65.2728	128.165	92.625	96.81	60.3832	64.6212	60.7883	166.155	142.645	154.803	66.1603	117.358	85.438	133.675	64.9849	80.9789	84.3419	72.9575	94.4981	209.364	188.508	144.913	59.1223	62.2466	63.7929
8.11_305.0670m/z	41.9508	45.7209	38.1277	74.0648	55.3438	66.6077	56.325	72.8307	60.0109	70.2086	63.978	64.9852	54.2076	41.1244	50.4301	48.6151	58.856	59.4267	63.0871	59.8937	71.1426	25.2941	16.1569	36.1265	47.9924	43.9313	30.5165	80.2407	71.8343	78.9698	58.9868	60.3347	63.6984	54.6096	56.284	50.0379	62.3621	55.908	53.8543	70.8386	58.356	55.7163
9.66_713.1510m/z	190.493	180.533	192	28.0832	20.4268	36.4412	45.0143	50.1652	41.4772	9.91038	8.02658	8.64311	33.7452	14.7944	29.1714	64.6955	62.3476	64.355	24.0698	23.3473	15.2021	149.423	146.295	153.775	64.539	62.0751	86.3763	27.842	9.22296	0	0	0	0	7.54494	0	8.31129	71.3412	61.4017	80.1301	27.1875	8.24317	0
1.66_307.8553m/z	1602.41	1526.59	1514.9	1765.09	1971.19	1962.74	1891.53	1597.35	1591.36	1697.27	1805.35	1874.68	1550.42	1424.53	1490.28	1405.29	1588.89	1680.56	1461.96	1475.6	1633.28	1455.66	1624.6	1550.4	1693.04	1882.27	1631.31	1980.59	2098.23	2061.81	1946.88	1900.03	1868.98	1938.87	1898.44	1935.29	1620.8	1605.09	1480	1726.05	1892.07	1937.76
7.53_909.1868m/z	35.5281	28.3156	27.3661	24.1674	8.58464	11.3863	0	0	6.49387	11.2567	19.3866	0	0	0	0	32.1983	43.5097	53.1413	20.5121	26.3343	11.2622	6.04555	0	0	39.7379	15.981	20.2203	24.7827	10.5059	0	686.84	729.901	625.537	12.6786	7.28901	0	0	0	0	10.6169	9.90478	8.19209
6.87_295.1190m/z	16.7456	0	0	0	0	0	40.8429	51.8314	45.8277	7.7322	19.6804	7.29382	47.192	50.4705	55.4847	24.0316	18.0306	30.9885	113.378	106.283	92.1294	11.2818	22.873	5.76264	33.9934	35.7113	30.7502	15.2844	15.1942	12.7957	0	5.9902	0	0	0	5.22663	5.67592	0	10.3669	7.71611	15.712	20.2881
10.39_471.1658m/z	170.488	170.264	120.827	65.3711	48.0003	59.418	130.905	158.91	131.001	128.956	133.929	131.369	189.428	261.897	210.56	142.497	141.144	140.56	306.097	307.064	296.647	69.252	72.41	63.9436	29.3644	41.5737	30.6876	165.408	224.205	188.702	13.5075	25.5437	0	212.92	199.472	226.553	112.101	121.021	97.115	275.766	285.327	229.225
7.32_305.1062m/z	3.29162	18.1836	18.4302	6.0919	13.6105	8.40124	229.943	239.502	218.398	12.9381	14.8011	7.83482	5.43347	7.79403	4.32358	61.505	69.3562	70.7815	30.8325	10.9397	6.62098	2.97777	5.73371	2.59352	9.28156	7.38355	25.4747	20.9907	18.035	24.1897	0	13.9183	6.20188	3.09537	2.66649	4.53794	9.06352	5.34978	9.28352	10.9171	13.2595	9.03062
6.92_720.1580m/z	80.5229	117.806	46.0169	166.747	131.911	83.572	10.8496	60.9024	34.4512	25.213	35.9011	34.7058	19.3824	54.4245	25.1024	93.7668	118.687	81.8383	72.0976	78.2814	100.854	88.4502	85.4668	106.55	250.117	155.092	201.881	109.092	145.814	93.3163	107.863	69.3809	42.3184	107.989	121.206	116.809	435.127	279.237	214.628	88.8958	106.455	77.5192
3.19_331.0668m/z	12.1989	8.71292	20.3028	41.3569	48.8204	51.9623	6.18362	6.41547	14.8302	31.1067	27.1388	33.0895	0	25.6501	12.529	5.18005	4.47774	10.8119	37.2486	25.111	36.4884	61.1956	63.759	58.3236	22.2994	27.3329	38.8407	96.2818	82.8213	98.3212	100.641	108.146	114.347	47.0704	31.2303	34.5052	17.4755	23.3292	25.139	230.081	258.702	230.968
8.19_533.1299m/z	75.4751	82.866	81.8768	146.133	132.967	124.807	82.9829	65.7215	78.6108	138.826	119.488	123.471	52.0975	66.3986	48.7372	45.6991	33.2791	47.8522	98.0861	91.2309	107.328	54.638	62.9173	47.5553	39.4313	36.1419	48.2004	106.295	94.8906	84.2158	0	17.5784	7.48298	126.355	131.843	106.044	31.9033	35.6314	22.8972	116.234	115.637	117.913
2.82_215.1035m/z	22.995	24.9477	27.228	34.4898	46.7203	41.5925	74.6984	82.465	69.7768	52.2372	46.8832	49.8584	19.303	36.9079	12.2685	41.9663	42.6896	31.6044	26.1706	22.7158	5.66208	0	0	0	34.5593	25.2308	26.7703	10.9769	10.7689	0	39.6033	24.1703	26.4983	16.9275	0	0	20.6178	15.4009	16.3121	5.69278	18.2027	5.63919
5.79_575.1188m/z	111.094	153.264	125.429	156.151	103.321	93.5456	91.8486	119.963	85.4744	74.735	69.3897	97.2918	79.8065	73.3221	46.2418	161.341	182.162	161.565	141.952	136.149	100.624	86.6786	84.6262	93.6511	177.892	121.125	153.054	95.4172	143.943	123.976	108.288	86.6338	76.2471	153.225	114.329	111.95	295.3	215.47	181.533	86.871	84.8881	83.1735
2.52_200.0562m/z	9.90319	0	0	0	0	0	11.7989	19.9523	12.1232	0	0	0	0	0	0	0	0	0	4.83757	0	0	0	0	0	10.8323	11.4964	16.0729	0	0	0	0	0	0	0	0	0	0	0	0	4.5253	5.60568	0
6.58_788.1970m/z	28.0412	8.65671	17.1008	0	0	0	11.8773	46.1052	8.72638	0	0	6.85303	17.2585	18.9646	7.45337	0	0	0	6.92406	5.24126	7.22393	22.1795	20.7652	7.66476	28.497	18.9219	51.5716	10.2592	0	0	0	0	0	18.4189	0	17.3332	5.65433	12.8168	7.13213	0	0	0
7.82_577.1356m/z	404.43	448.868	407.081	452.248	432.045	392.753	376.516	391.069	359.701	316.309	364.746	368.821	285.926	371.806	311.498	469.352	481.643	418.736	520.117	481.008	426.679	340.202	333.123	348.826	662.544	478.012	551.939	374.535	546.634	406.047	511.254	424.694	353.847	475.957	431.181	443.837	740.198	645.312	566.294	387.442	362.487	328.42
4.03_207.8366m/z	1480.38	1305.45	1248.91	1486.36	1538.22	1485.87	1833.7	1466.93	1591.81	1564.77	1560.78	1537.98	1414.28	1172.73	1232.17	1263.64	1299.57	1272.99	1458.74	1261.45	1350.12	1320.01	1246.15	1249.88	1523.85	1598.91	1344.78	1746.15	1655.36	1744.99	1634.96	1627.99	1479.23	1688.73	1607.89	1494.4	1323.63	1224.24	1107.89	1548.15	1524.65	1473.98
6.31_545.9656m/z	2003.36	1853.74	1848.04	2274.48	2290.25	2139.71	2347.9	1998.71	2470.87	2205.21	2190.22	2243.38	2131.31	1684.34	1882.49	1825.74	1867.31	1994.29	1887.47	1773.8	1899.77	1960.46	1834.97	2023.02	2081.18	2458.82	2043.3	2538.25	2356.8	2553.26	2378.28	2373.98	2301.44	2292.56	2239.56	2003.16	1829.26	1723.18	1653.96	2215.62	2143.79	2116.51
5.94_355.1029m/z	13.2422	10.9298	26.1808	44.8316	55.5575	53.08	39.071	67.944	62.3161	5.03454	16.1768	5.59094	16.4431	0	4.48787	11.0057	9.08344	0	30.884	52.0155	49.2318	11.8336	22.2306	27.1899	35.4445	43.0748	48.7979	128.673	108.197	129.294	115.435	97.3844	108.588	84.0693	72.4166	78.8476	31.8097	28.6105	22.6141	80.3515	85.4775	91.0901
6.81_577.1342m/z	68.4345	97.0893	73.2837	96.7033	86.4616	88.5687	65.2972	70.0319	58.3556	129.967	137.261	131.844	104.484	116.316	107.348	142.487	108.999	125.006	112.284	82.5206	82.7147	63.5304	69.3193	65.6835	105.278	76.1263	113.447	31.0454	68.1845	44.222	48.5261	29.7635	9.07696	73.2748	44.4841	55.1005	142.922	132.826	114.651	76.5009	39.9002	48.2601
9.16_603.1149m/z	140.448	142.425	124.582	33.5461	41.0641	12.6619	114.554	98.7877	89.4914	49.1783	49.8545	45.5272	46.9045	47.716	45.3952	35.789	40.9045	37.6688	99.3083	84.8807	84.5562	13.7431	0	14.1496	55.6397	46.1381	58.0058	27.2807	29.0516	19.5409	83.2884	84.7945	78.1555	96.8731	87.8544	95.6013	122.365	140.731	145.656	88.1606	73.1718	61.5954
5.60_199.8048m/z	5259.35	4344.73	4502.4	5443.96	5491.58	5307.02	6567.03	5025.99	6590.07	5502.83	5255.38	5377.47	5305.64	4026.12	4538.63	4431.04	4390.33	4457.47	5248.22	4405.68	4793.94	4714.67	4206.02	4416.79	5134.13	5290.67	4824.85	6515.59	6092.17	6710.38	5697.79	5710.96	5401.62	5955.72	5644.93	5428.88	4724.98	4177.31	3914.68	5539.82	5113.79	5098.64
7.74_865.1978m/z	157.938	178.999	135.997	224.785	125.169	97.3297	113.403	130.826	130.147	76.9372	78.082	60.4978	97.1096	126.659	91.0862	199.279	175.049	142.3	224.8	184.45	125.169	128.533	120.413	128.539	298.407	186.736	251.051	92.3054	149.47	129.995	140.372	60.0143	77.0474	203.201	146.52	149.237	370.943	296.205	242.199	117.771	78.9955	106.762
5.59_195.8108m/z	8709.93	7225.82	7419.07	9057.94	9133.6	8663.81	11034.1	8325.27	11040	9165.78	8754.15	8871.85	8759.39	6739.47	7495.18	7315.66	7230.01	7431.67	8796.52	7284.98	7961.48	7842.78	6936.65	7238.5	8558.26	8776.89	7981.75	10689.6	10075.4	11096.6	9450.7	9482.39	8952.29	9832.25	9341.95	8979.72	7827.97	6924.28	6510.02	9096.24	8559.15	8394.59
5.20_341.0872m/z	56.5493	56.6117	29.7867	35.857	7.12674	6.45226	61.8805	70.2198	60.3209	46.2479	41.333	40.4815	31.9007	26.0346	27.9777	57.9094	41.5071	32.3018	43.2352	41.7508	36.0157	36.4321	43.0378	26.2978	107.775	90.0636	94.5082	0	0	13.5955	87.7256	94.3177	103.098	6.16302	5.1897	20.4882	51.8728	45.1901	50.2892	0	8.9932	11.6399
5.59_197.8078m/z	10788.7	8949.6	9231.56	11174.9	11235.8	10786.7	13675.8	10329.6	13667.2	11318.6	10747.5	10996.3	10958.1	8225.06	9300.28	9085.4	9032.23	9243.17	10955	8988.32	9907.37	9710.36	8621.89	9051.61	10664.6	10912.8	10016.8	13292.8	12571.4	13664.4	11746.9	11753.3	11053.4	12191.5	11677.5	11250.1	9621.92	8651.2	8093.79	11323.9	10577.9	10256.3
4.35_593.1292m/z	27.5136	34.4179	33.4965	81.7726	61.1168	38.699	26.1611	58.6896	44.7739	87.1393	74.0375	61.5211	76.9632	77.6213	63.3129	62.0101	92.6092	82.6296	36.2545	39.3366	23.296	35.2754	14.2435	33.1769	6.81284	0	0	45.7513	62.341	29.573	0	11.4461	26.9976	16.5593	10.8024	19.0077	235.033	228.906	204.045	12.5348	11.2298	0
1.90_352.8534m/z	119.47	107.79	115.854	127.211	162.149	155.176	147.021	134.979	126.706	133.437	138.899	143.82	114.11	107.922	110.472	102.214	121.686	131.535	119.117	118.893	124.723	110.238	133.306	123.157	127.156	141.797	123.191	154.137	154.157	155.925	171.774	140.249	145.736	159.993	148.411	153.938	112.704	130.283	117.908	150.692	145.662	135.981
7.31_205.8395m/z	91.2861	72.8587	73.0491	103.003	118.601	114.88	109.879	90.4647	112.405	109.607	81.2084	89.546	101.829	82.1216	62.7762	85.0859	84.0194	69.393	115.682	83.3127	93.3036	82.9359	75.5892	69.7396	103.963	125.006	98.6587	116.899	102.751	111.916	137.807	144.761	142.299	115.786	120.981	89.7025	81.9188	68.4244	56.2403	142.976	109.01	126.568
13.30_242.1761m/z	10693.2	10012.6	10299.1	11314.7	11984.2	12432.3	13160.1	11456.6	11495.2	11726.8	11511.1	12323.2	10418.9	9962.43	11877.2	9728.56	10099.5	12494.5	10614.7	9953.48	11148.6	9956.87	9897.17	11043.6	10712	12099	11219.9	13383	14001.5	14173.9	12052.1	12261.7	13629.1	13128.6	12304.8	13708.6	9785.64	8864.12	9794.27	11684	11049.6	12977.4
12.97_267.1598m/z	155.604	132.202	152.41	152.461	169.281	170.515	177.792	181.561	176.7	161.189	150.896	154.862	146.993	131.055	167.397	138.453	126.014	148.461	154.402	142.741	158.005	139.63	143.991	145.171	156.15	174.887	159.242	204.917	177.657	207.258	167.276	151.015	164.883	163.182	192.978	186.774	142.783	113.213	138.814	174.694	168.022	163.578
6.21_205.8397m/z	73.0364	57.4719	50.466	96.4062	94.6131	86.8059	114.436	78.6034	85.803	80.9052	85.655	82.4053	80.9446	61.4712	56.45	65.0167	62.3608	57.5723	81.2458	72.7196	64.2037	66.9709	64.8338	56.9487	78.7538	87.4272	74.0745	84.6014	81.8772	90.6536	84.5461	77.5715	89.6163	109.219	93.9666	84.1247	66.9654	54.7573	58.3301	79.9402	78.7369	74.7998
6.29_451.9107m/z	962.595	776.165	832.333	1011.95	1042.99	978.207	1225.6	908.448	1150.01	909.467	835.08	834.312	914.772	758.228	825.845	771.875	814.653	822.807	964.734	831.239	854.069	843.683	768.525	798.67	900.802	886.005	829.918	1107.78	1060.14	1172.92	948.861	877.093	821.562	1088.81	1075.67	938.426	877.107	828.441	732.086	1010.88	953.564	933.281
6.12_205.8396m/z	98.3262	83.9239	77.3719	125.715	128.946	123.573	137.431	94.791	118.803	114.441	107.899	90.3775	106.421	85.1988	69.5721	85.1034	100.211	75.5902	107.413	85.9764	90.2258	91.4024	89.7461	90.1128	109.941	121.518	105.288	130.786	122.485	132.828	121.01	113.406	115.885	131.009	120.562	116.004	100.677	78.6503	78.1168	113.057	124.18	100.482
6.72_865.1980m/z	226.731	271.67	222.184	147.683	98.8849	87.8305	120.059	195.686	91.4641	87.3707	116.295	93.0094	0	66.7513	14.9576	194.56	219.442	160.931	85.3807	75.8262	36.9046	106.455	108.582	97.498	396.579	210.815	327.871	161.802	247.558	157.433	37.7405	9.95294	0	164.414	192.584	150.507	441.566	366.582	319.152	68.7402	88.3615	68.2401
2.49_217.8687m/z	460.062	450.364	476.017	491.144	589.117	587.47	547.8	478.357	533.912	513.649	536.512	573.654	436.661	409.507	511.2	418.522	473.716	521.597	474.288	441.699	523.931	407.598	445.908	500.135	458.761	578.929	539.156	595.525	630.875	714.171	556.522	554.069	593.031	548.821	608.256	594.602	469.922	456.99	487.926	495.036	545.087	611.611
12.51_207.1024m/z	112.075	136.599	137.875	138.94	160.825	165.218	141.791	159.548	175.348	120.508	158.007	187.834	135.934	121.331	133.599	122.036	130.963	139.467	126.648	142.573	149.285	124.216	121.565	126.25	127.112	152.237	141.491	190.342	181.361	207.818	143.344	143.289	160.167	141.519	174.258	176.784	131.714	115.219	123.593	145.596	161.455	158.651
9.25_205.8398m/z	110.037	93.5963	104.562	121.765	116.202	121.102	122.633	113.56	132.768	116.207	117.04	106.723	115.177	90.8986	83.4807	98.9599	91.3764	89.1734	104.899	94.8506	94.8411	98.5349	101.248	96.2005	108.505	125.494	106.455	125.58	131.411	140.078	128.885	115.329	103.64	137.651	122.749	102.412	109.125	91.2603	82.2708	121.314	122.242	109.46
8.74_235.9258m/z	110.249	90.1126	101.98	105.943	123.715	114.749	128.454	110.195	104.969	112.497	128.171	113.61	108.411	86.7831	87.1123	85.4372	101.373	97.8137	108.051	109.003	104.061	93.6172	94.4209	96.3097	104.87	125.63	94.1935	140.709	138.102	121.849	118.499	116.503	107.372	135.282	118.699	112.826	100.96	106.68	99.5468	118.697	121.896	108.594
7.84_565.9480m/z	2136.38	1854.98	1818.71	1983.19	2097.76	2005.93	2354.5	1952.06	2401.95	2023.23	1860.24	1938.81	2090.43	1658.48	1788.76	1810.56	1923.9	1873.16	1924.68	1688.52	1796.02	1945.62	1809.23	1744.02	2125.55	2171.71	1931.34	2130.91	2001.27	2232.64	2151.48	2150.6	1990.69	2273.53	2197.67	2062.95	1841.09	1743.89	1601.91	2144.37	2074.16	2096.59
7.55_207.8369m/z	50.9309	42.4993	37.3813	54.9865	59.1128	47.7306	69.1607	55.3619	49.6928	60.7432	55.615	50.9698	49.661	43.2394	39.8282	36.6091	43.2843	31.3081	44.3494	48.0669	33.59	48.1429	39.5234	37.2725	53.9828	63.4018	33.1853	72.3317	69.67	63.3393	47.6442	60.3112	52.4387	66.3047	55.023	51.076	37.5826	36.9996	25.683	51.0858	36.9737	51.7607
6.38_1004.0510m/z	295.449	288.875	286.238	411.957	406.747	321.712	387.101	368.716	430.597	423.149	351.466	298.618	299.398	237.537	331.024	299.877	317.1	292.366	335.358	307.604	319.85	319.174	306.456	347.163	344.188	405.045	310.489	450.054	397.763	368.075	363.749	309.443	335.909	417.72	315.647	386.969	305.659	303.376	271.368	378.417	380.312	383.526
8.42_729.1453m/z	298.464	311.128	313.495	122.282	124.539	104.917	84.8308	76.979	92.3015	126.842	120.744	139.863	154.656	156.396	152.484	115.287	125.819	116.366	107.665	124.609	102.032	235.126	245.596	232.44	82.2088	90.4361	111.473	71.2207	80.4123	111.858	100.102	82.0986	85.7733	43.4862	59.6797	0	38.7436	51.484	60.0559	44.9756	47.1389	40.8395
7.89_958.0753m/z	95.6769	105.325	84.0602	81.8404	54.6132	101.325	108.843	116.075	119.819	105.611	108.744	127.727	65.3928	87.3347	82.0298	142.709	160.35	125.972	127.873	127.79	136.62	207.415	221.687	173.859	112.113	141.05	97.5537	91.8392	66.9444	72.7126	96.244	110.882	20.766	95.2134	100.883	86.3462	80.6058	86.799	80.644	105.979	125.287	148.518
13.99_339.1992m/z	116.458	99.307	110.641	128.525	139.268	148.538	138.332	119.797	135.8	132.069	140.444	131.843	112.498	105.511	117.006	113.4	115.11	134.149	116.731	115.02	118.341	107.738	99.5628	123.045	128.225	142.538	119.638	138.208	159.614	150.816	146.618	142.546	132.179	138.709	133.765	251.92	117.251	123.011	118.837	133.598	128.937	159.38
5.32_168.9892m/z	779.852	706.948	641.074	826.658	883.696	956.206	791.578	678.373	746.096	850.286	737.765	898.92	694.827	717.918	723.958	617.277	784.933	864.851	661.851	610.847	688.808	657.441	730.66	842.257	799.44	941.385	845.046	844.639	924.756	936.108	880.331	805.401	964.516	874.993	802.949	855.603	696.484	732.147	650.745	675.289	709.318	961.257
4.91_421.9940m/z	96.9185	103.177	90.3031	103.024	110.006	123.005	113.8	107.801	112.615	114.215	125.527	118.118	102.921	86.42	74.501	95.2584	114.412	105.872	103.767	78.0029	95.8913	80.9992	109.156	99.9259	87.1344	123.37	111.39	143.208	107.445	123.506	109.592	119.005	105.64	116.017	121.497	123.402	104.537	100.99	87.8535	114.28	128.884	120.961
12.86_203.1108m/z	54.643	61.6983	53.4076	69.7147	81.5629	60.9212	73.3993	71.6539	77.3988	66.6397	74.269	81.025	58.3575	46.6043	75.773	60.7	55.7621	56.1779	68.244	67.1253	61.928	61.8371	64.7871	55.9264	63.4686	74.6486	62.5642	76.3047	79.9972	66.2138	69.6873	64.6026	70.1455	69.9337	80.9249	70.6047	59.4777	55.2785	59.3331	69.0436	75.2411	66.9836
5.61_169.8763m/z	143.854	135.465	135.763	141.063	155.07	160.662	168.429	142.687	128.037	154.111	157.936	172.182	148.012	145.114	133.258	116.746	131.727	123.59	140.525	146.667	136.201	123.975	150.228	121.644	130.17	168.481	117.114	162.057	178.003	163.598	158.724	153.465	128.23	160.502	164.574	155.656	128.175	128.605	135.344	154.294	151.245	153.664
12.69_215.1286m/z	89.3693	116.439	96.1526	119.377	94.2685	108.494	120.07	112.603	97.526	106.972	99.0524	116.959	101.168	84.8191	109.194	102.768	99.0834	102.324	106.703	104.716	112.84	88.9427	99.396	109.756	89.2496	112.144	103.295	143.327	129.458	109.969	114.56	94.812	108.952	129.985	113.052	130.029	94.3638	71.9811	91.0521	130.281	116.764	123.516
1.91_540.0536m/z	85.0477	102.636	105.478	77.4225	60.709	71.2927	141.741	215.959	65.897	187.668	243.046	190.143	77.0275	81.9608	6.02323	115.379	84.6173	99.9818	82.0702	88.0353	97.478	25.9347	41.5383	75.131	126.8	132.526	104.999	68.9846	77.3861	84.7305	63.1553	53.163	30.5391	104.197	82.1816	132.634	94.7805	90.6628	95.0928	116.688	107.543	82.3677
11.87_197.1181m/z	95.2629	83.6134	80.8824	95.1065	107.553	98.8112	94.8342	111.007	113.216	95.6932	105.563	89.9723	86.3933	81.8318	88.6439	87.3118	81.4305	84.149	95.0529	77.7752	100.02	74.6938	79.3384	93.522	84.1003	112.236	74.1796	135.375	108.004	119.145	98.6192	88.5151	90.6941	93.0153	88.4905	110.289	81.2334	79.1434	88.3066	80.7765	118.233	101.194
1.03_221.8436m/z	741.88	764.661	887.457	759.708	916.298	945.386	961.042	966.38	1639.8	852.565	1053.64	1199.34	735.45	711.944	965.151	808.06	850.487	1075.76	719.147	791.752	1036.08	816.505	786.511	976.749	892.128	1016.63	1110.64	1490.38	1119.48	1195.38	853.738	897.724	911.585	843.946	908.822	986.289	739.128	731.356	896.563	831.32	877.092	1016.11
8.56_207.8365m/z	70.5868	49.0774	55.2737	66.7569	62.3409	66.8187	83.8819	63.0802	65.9984	68.3294	65.6362	56.622	67.5415	51.9534	52.107	50.8829	54.2297	54.2001	57.3745	52.7795	53.2457	63.8668	58.8498	52.6954	61.8244	72.805	51.5529	76.8148	73.2037	76.3907	72.6757	76.8049	60.5832	78.9571	54.7665	63.5698	55.7571	56.9615	39.2702	66.5151	57.499	61.2225
1.55_185.8761m/z	1535.18	1327.6	1742.52	1336.96	1494.08	1352.69	1663.38	1376.89	4180.75	1367.15	1440.45	1845.18	1413.72	1160.09	1522.54	1272.14	1418.47	1510.15	1588.45	1272.44	1627.35	1197.41	1052.91	1366.09	1688.89	1635.95	1671.47	2526.05	1749.8	1954.15	1424.52	1590.35	1546.88	1676.67	1609.31	1544.58	1333.91	1133.75	1229.03	1629.9	1441.76	1518.67
13.31_387.0982m/z	95.4657	93.4611	73.8322	90.612	108.611	112.294	107.398	114.344	96.4558	102.34	98.6324	103.43	81.1788	85.241	119.294	87.9138	96.8702	107.32	84.3968	86.2645	107.015	86.1914	80.034	110.825	92.9956	124.186	112.861	129.625	113.605	143.071	92.4643	86.0357	133.292	127.688	113.306	117.441	86.6869	66.9167	91.481	101.303	79.755	109.848
12.00_229.0507m/z	49.742	49.1528	43.4207	47.8013	55.6606	60.7605	64.2325	57.4954	65.2729	53.1857	43.9094	45.7469	51.3133	29.7755	66.1221	43.3882	41.4027	50.8339	51.7081	53.929	64.6698	46.2336	52.8041	52.0159	55.9273	45.0917	50.2087	62.7694	61.3016	79.1254	56.8034	39.7325	70.7014	54.1832	57.0493	71.6547	46.5463	30.8289	43.1054	61.4533	52.0442	52.5897
1.02_219.8456m/z	845.6	937.805	1051.57	902.791	1140.51	1247.99	1195.55	1146.57	1343.6	1080.17	1240.7	1356.62	847.956	927.711	1121	899.711	1026.08	1269.57	705.325	929.452	1131.97	825.924	991.884	1138.96	1025.76	1258.79	1285.77	1091.39	1313.93	1372.06	1034.73	1078.28	1169.05	1044.36	1197.52	1343.57	860.853	895.208	1149.72	966.05	1094.76	1335.47
12.68_253.1444m/z	70.1924	72.6291	66.0697	80.0391	94.9474	78.2353	93.7765	89.8119	89.5418	81.6393	74.4567	85.1815	78.535	62.9091	99.4578	80.2543	78.1059	80.786	80.36	85.666	80.0826	71.1604	58.1897	88.9096	79.0748	80.6895	87.169	107.736	64.8498	123.469	77.3457	60.687	93.9946	102.352	97.0027	104.981	76.1877	52.0104	80.6068	90.0973	90.6036	112.573
3.85_221.8425m/z	121.938	136.679	157.537	138.72	165.629	201.532	150.329	146.167	171.508	129.157	165.93	186.084	127.583	122.033	177.22	140.545	150.704	174.199	142.73	140.868	190.714	127.4	124.079	163.106	135.257	166.254	155.13	172.587	199.977	234.802	145.955	170.532	176.913	155.806	194.456	223.05	140.65	137.814	162.73	132.063	150.558	195.669
11.82_228.1603m/z	132.517	170.676	154.194	147.15	154.408	175.871	166.38	179.286	134.229	184.834	155.261	213.811	129.101	174.323	175.301	132.026	132.008	183.719	134.845	140.995	157.957	175.165	180.91	141.137	172.339	188.993	140.954	180.499	170.387	170.002	149.398	173.345	241.164	215.458	137.88	193.692	126.661	123.231	136.755	183.288	164.474	214.5
10.26_214.1446m/z	101.508	101.005	92.4732	107.62	113.065	113.665	100.565	121.558	85.5457	133.627	83.1944	115.369	72.6694	106.723	113.823	87.138	81.2428	103.471	93.4277	82.066	105.91	90.517	107.332	94.7083	82.0712	104.358	95.5781	145.422	94.1426	117.253	75.0801	100.342	133.622	186.334	101.743	117.997	85.2264	74.0415	81.6789	109.777	96.5759	109.578
13.25_313.7487m/z	86.8443	101.197	68.7979	73.8039	120.368	94.7099	82.994	90.4708	102.674	69.6403	110.743	74.8573	49.0785	79.7161	91.2905	95.6143	72.3395	96.2333	98.5537	101.696	71.9936	86.989	91.8992	80.3111	79.2177	111.417	85.2635	130.755	102.379	88.1582	97.6807	119.735	93.1581	119.029	102.038	95.5622	89.0155	74.4327	76.8963	107.566	108.224	113.334
1.04_255.8222m/z	56.4816	57.0569	67.5141	52.5608	73.7631	77.6863	64.4297	62.545	62.293	62.2982	68.3595	92.7143	45.1594	61.1189	66.5036	62.9575	50.2097	74.8066	48.5078	62.9167	68.9568	51.0511	64.5412	64.4657	52.9669	78.798	76.7158	63.4647	83.6034	86.948	69.9888	71.1813	78.0972	65.4583	84.5866	97.0707	59.9244	61.2594	79.9976	59.418	77.7929	100.183
13.87_297.1527m/z	5268.84	5497.01	5492.47	6729.46	7604.91	7299.59	6888.98	6243.48	6437	6296.93	6572.63	6982.08	5851.83	5130.84	6113.05	5223.08	5973.03	20230.1	6570.83	5792.32	5612.39	4964.02	5807.11	5700.32	5674.22	6823.13	7662.17	6923.57	8049.19	7672.22	7292.97	8362.38	6712.26	7000.96	6219.23	7779.32	5961.33	5253.72	5354.41	6394.48	5935.41	6834.43
12.90_273.0436m/z	42.7362	78.0712	44.2399	59.1169	74.8368	59.5708	78.2621	172.427	71.5872	183.456	48.9218	71.2026	52.5854	84.4714	79.6752	69.9639	69.6904	101.185	31.239	86.1843	31.0478	51.9676	51.9369	37.3321	66.7382	80.2943	48.0544	179.772	38.5111	67.7046	86.2134	54.708	55.7365	131.718	37.2059	36.6505	53.2061	23.2155	38.1248	102.622	55.7542	54.2762
13.26_313.9964m/z	27.0912	41.4511	46.8039	34.1228	52.1174	55.0061	33.8259	47.0834	51.6673	21.4567	46.0799	43.0751	27.341	44.7371	44.44	35.3128	35.2221	48.7677	34.7311	36.4475	52.9949	26.9695	28.1374	58.0905	45.2576	47.2001	37.6193	49.3815	76.9475	50.7405	54.1496	32.6123	44.8123	32.9104	56.2978	61.5635	37.8469	42.2429	31.8505	47.4947	60.499	50.0734
6.97_186.1133m/z	331.527	652.266	258.02	490.957	520.292	502.309	303.764	717.454	346.447	942.774	359.641	448.148	297.232	300.065	557.898	433.533	293.292	521.882	451.179	360.469	370.962	361.958	292.027	389.078	270.476	406.971	370.597	1086.91	379.439	407.813	696.606	730.611	340.342	1379.8	386.472	391.05	355.955	371.597	470.735	565.074	565.608	454.586
13.94_305.0163m/z	33.9191	0	6.08842	17.0418	44.3879	0	67.2661	127.931	13.81	101.386	0	88.4076	0	101.202	51.8867	12.1139	68.6733	133.338	0	20.9969	11.3475	55.0958	5.26236	0	20.5203	29.9979	15.948	68.5751	0	37.22	75.766	11.9522	3.80514	80.0514	0	16.0047	0	0	25.0732	38.5964	64.7697	5.67426
